# Supplementary material for: Foodborne Origin and Local and Global Spread of Staphylococcus saprophyticus Causing Human Urinary Tract Infections
Source: Emerg Infect Dis. 2021 Mar;27(3):880–93. doi: 10.3201/eid2703.200852 (PMC7920669; doi:10.3201/eid2703.200852)
Supplement: Appendix 1 — Information on strains and phylogenetic relatedness of Staphylococcus saprophyticus in study of isolates from human urinary tract infections and meat processing plants. [file 20-0852-Techapp-s1.xlsx]

## Sheet: Appendix 1 Table 1
Article DOI: https://doi.org/10.3201/eid2703.200852
Foodborne Origin and Local and Global Spread of Staphylococcus saprophyticus Causing Human Urinary Tract Infections
Appendix 1
Appendix 1 Table 1. Staphylococcus saprophyticus strains used in this study
Strain	Country	Geographical Region	Year	Source	Clinical features	Lineage	Selected antmicrobial resistance genes							Selected virulence genes		Accession number	Reference
							mph(C)	msr(A)	lnu(A)	erm(C)	erm(44)v	tet(K)	dfrG	sraP	splE
13	US	North America	Not available	Urine	UTI	Lineage G	--	--	--	--	--	--	--	--	--	SRR4938476	Mortimer et al. 2017
14	US	North America	Not available	Urine	UTI	Lineage G	--	--	--	--	--	--	--	--	--	SRR4938475	Mortimer et al. 2017
15	US	North America	Not available	Urine	UTI	Lineage G	--	--	--	--	--	--	--	--	--	SRR4938469	Mortimer et al. 2017
16	US	North America	Not available	Urine	UTI	Lineage G	--	--	--	--	--	--	--	--	--	SRR4938477	Mortimer et al. 2017
18	US	North America	Not available	Urine	UTI	Lineage G	--	--	--	--	--	--	--	--	--	SRR4938478	Mortimer et al. 2017
19	US	North America	Not available	Urine	UTI	Lineage G	--	--	--	--	--	--	--	--	--	SRR4938472	Mortimer et al. 2017
41	Australia	Oceania	Not available	Urine	UTI	Lineage G	--	--	--	--	--	--	--	--	--	SRR4938467	Mortimer et al. 2017
42	Australia	Oceania	Not available	Urine	UTI	Lineage G	--	--	--	--	--	--	--	--	--	SRR4938473	Mortimer et al. 2017
55	Japan	Asia	2015	Urine	UTI	Lineage S	--	--	--	--	--	--	--	--	--	GCA_001937035	Mortimer et al. 2017
63	Japan	Asia	2015	Urine	UTI	Lineage G	--	--	--	--	--	--	--	--	--	GCA_001937025	Mortimer et al. 2017
129	US	North America	Not available	Urine	UTI	Lineage G	--	--	--	--	--	--	--	--	--	SRR3057117	Mortimer et al. 2017
137	US	North America	Not available	Urine	UTI	Lineage G	--	--	--	--	--	--	--	--	--	NZ_CP014057.1	Mortimer et al. 2017
168	US	North America	Not available	Urine	UTI	Lineage G	--	--	--	--	--	--	--	--	--	NZ_CP014113.1	Mortimer et al. 2017
758	US	North America	Not available	Urine	UTI	Lineage G	--	--	--	--	--	--	--	--	--	NZ_JUUE00000000.1	Mortimer et al. 2017
889	US	North America	2010	Urine	UTI	Lineage G	--	--	--	--	--	--	--	--	--	GCA_001747145	Mortimer et al. 2017
937	US	North America	2010	Urine	UTI	Lineage G	--	--	--	--	--	--	--	--	--	GCA_001747305	Mortimer et al. 2017
1146	US	North America	2010	Urine	UTI	Lineage S	--	--	--	--	--	--	--	--	--	GCA_001747575	Mortimer et al. 2017
1815	US	North America	2010	Urine	UTI	Lineage G	--	--	--	--	--	--	--	--	--	GCA_001747225	Mortimer et al. 2017
2262	US	North America	2010	Urine	UTI	Lineage G	--	--	--	--	--	--	--	--	--	GCA_001747325	Mortimer et al. 2017
3201	US	North America	2010	Urine	UTI	Lineage S	--	--	--	--	--	--	--	--	--	GCA_001747465	Mortimer et al. 2017
3751	US	North America	2010	Urine	UTI	Lineage S	--	--	--	--	--	--	--	--	--	GCA_001747545	Mortimer et al. 2017
7180	Germany	Europe	2010	Urine	UTI	Lineage G	--	--	--	--	--	--	--	--	--	GCA_001747265	Mortimer et al. 2017
9325	Germany	Europe	2010	Urine	UTI	Lineage G	--	--	--	--	--	--	--	--	--	GCA_001747315	Mortimer et al. 2017
9556	US	North America	2010	Urine	UTI	Lineage G	--	--	--	--	--	--	--	--	--	GCA_001747165	Mortimer et al. 2017
9777	US	North America	2010	Urine	UTI	Lineage G	--	--	--	--	--	--	--	--	--	GCA_001747485	Mortimer et al. 2017
AC34	US	North America	2015	human toe	Colonisation	Lineage G	--	--	--	--	--	--	--	--	--	GCA_001747475	Mortimer et al. 2017
ATCC	NA	NA	Not available	Urine	UTI	Lineage G	--	--	--	--	--	--	--	--	--	NC_007350.1	Kuroda et al. 2005
B2	US	North America	2010	Urine	UTI	Lineage G	--	--	--	--	--	--	--	--	--	GCA_001747235	Mortimer et al. 2017
BWH2	US	North America	2010	Urine	UTI	Lineage G	--	--	--	--	--	--	--	--	--	GCA_001747655	Mortimer et al. 2017
BWH3	US	North America	2010	Urine	UTI	Lineage G	--	--	--	--	--	--	--	--	--	GCA_001747175	Mortimer et al. 2017
JB027	US	North America	2015	Human hand	Colonisation	Lineage G	--	--	--	--	--	--	--	--	--	GCA_001747155	Mortimer et al. 2017
KS10	Denmark	Europe	2016	Urine	UTI	Lineage G	--	--	--	--	--	--	--	--	--	SRR11004266	This study
KS100	Denmark	Europe	2016	Urine	UTI	Lineage G	mph(C)	msr(A)	--	--	--	--	--	--	--	SRR11004499	This study
KS101	Bulgaria	Europe	1997	Blood	Blood	Lineage G	--	--	--	--	--	--	--	--	--	SRR11004498	This study
KS102	Bulgaria	Europe	1998	Blood	Blood	Lineage G	--	--	--	--	--	--	--	--	--	SRR11004497	This study
KS103	Bulgaria	Europe	1998	Blood	Blood	Lineage G	--	--	--	--	--	--	--	--	--	SRR11004496	This study
KS104	Denmark	Europe	1997	Blood	Blood	Lineage G	--	--	--	--	--	--	--	--	--	SRR11004495	This study
KS105	Denmark	Europe	1998	Blood	Blood	Lineage S	--	--	--	--	--	--	--	--	--	SRR11004494	This study
KS106	Denmark	Europe	1998	Blood	Blood	Lineage G	mph(C)	msr(A)	--	--	--	--	--	--	--	SRR11004493	This study
KS107	Denmark	Europe	1998	Blood	Blood	Lineage G	--	--	--	--	--	--	--	--	splE	SRR11004492	This study
KS108	Brazil	South America	1998	Blood	Blood	Lineage S	--	--	--	--	--	--	--	--	--	SRR11004491	This study
KS109	Brazil	South America	1998	Blood	Blood	Lineage S	--	--	--	--	--	--	--	--	splE	SRR11004490	This study
KS11	Denmark	Europe	2016	Urine	UTI	Lineage G	mph(C)	msr(A)	lnu(A)	--	--	--	--	--	--	SRR11004155	This study
KS110	Iceland	Europe	1997	Blood	Blood	Lineage G	mph(C)	msr(A)	--	--	--	--	--	--	--	SRR11004486	This study
KS111	Poland	Europe	1997	Urine	UTI	Lineage G	mph(C)	msr(A)	lnu(A)	--	--	tet(K)	--	--	--	SRR11004485	This study
KS112	Poland	Europe	1999	Urine	UTI	Lineage G	mph(C)	msr(A)	--	--	--	tet(K)	--	--	--	SRR11004484	This study
KS113	Poland	Europe	1999	Urine	UTI	Lineage G	--	--	--	--	--	--	--	--	--	SRR11004483	This study
KS114	Poland	Europe	2000	Blood	Blood	Lineage G	--	--	--	--	--	--	--	--	splE	SRR11004482	This study
KS115	Poland	Europe	2004	Urine	UTI	Lineage G	--	--	--	--	--	--	--	--	--	SRR11004481	This study
KS116	Poland	Europe	2006	Urine	UTI	Lineage G	--	--	--	--	--	--	--	--	splE	SRR11004480	This study
KS117	Poland	Europe	2006	Urine	UTI	Lineage G	--	--	--	--	--	tet(K)	--	--	--	SRR11004479	This study
KS118	Poland	Europe	2006	Urine	UTI	Lineage G	--	--	--	--	--	--	--	--	--	SAMN13958055	This study
KS119	Poland	Europe	2007	Urine	UTI	Lineage G	mph(C)	msr(A)	--	--	--	tet(K)	--	--	--	SRR11004478	This study
KS12	Denmark	Europe	2016	Urine	UTI	Lineage G	--	--	--	--	--	--	--	--	--	SRR11004544	This study
KS120	Poland	Europe	2007	Urine	UTI	Lineage G	--	--	--	--	--	--	--	--	--	SRR11004477	This study
KS121	Poland	Europe	2008	Urine	UTI	Lineage G	--	--	--	--	--	tet(K)	--	--	--	SRR11004475	This study
KS122	Poland	Europe	2008	Urine	UTI	Lineage G	mph(C)	msr(A)	--	--	--	tet(K)	--	--	--	SRR11004474	This study
KS123	Poland	Europe	2009	Urine	UTI	Lineage G	--	--	--	--	--	--	--	--	--	SRR11004473	This study
KS124	Poland	Europe	2011	Urine	UTI	Lineage G	--	--	--	--	--	--	--	--	--	SRR11004472	This study
KS125	Poland	Europe	2012	Nasal swab	Colonisation	Lineage G	mph(C)	msr(A)	lnu(A)	--	--	tet(K)	dfrG	--	--	SRR11004471	This study
KS126	Portugal	Europe	2016	Urine	UTI	Lineage G	--	--	--	--	--	--	--	--	--	SRR11004470	This study
KS127	Portugal	Europe	2016	Urine	UTI	Lineage S	--	msr(A)	--	--	--	--	--	--	splE	SRR11004469	This study
KS128	Portugal	Europe	2016	Urine	UTI	Lineage S	--	--	--	--	--	--	--	--	splE	SRR11004468	This study
KS129	Portugal	Europe	2016	Urine	UTI	Lineage G	--	--	--	--	--	--	--	--	splE	SRR11004467	This study
KS13	Denmark	Europe	2016	Urine	UTI	Lineage G	--	--	--	--	--	--	--	--	splE	SRR11004533	This study
KS130	Portugal	Europe	2016	Urine	UTI	Lineage G	mph(C)	msr(A)	--	--	--	--	--	sraP	--	SRR11004466	This study
KS131	Portugal	Europe	2016	Urine	UTI	Lineage G	--	--	--	--	erm(44)v	--	--	--	--	SRR11004464	This study
KS132	Portugal	Europe	2016	Urine	UTI	Lineage S	--	--	--	--	--	--	--	--	--	SRR11004463	This study
KS133	Portugal	Europe	2016	Urine	UTI	Lineage S	--	--	--	--	--	--	dfrG	--	--	SRR11004462	This study
KS134	Portugal	Europe	2016	Urine	UTI	Lineage S	mph(C)	msr(A)	--	--	erm(44)v	--	--	sraP	--	SRR11004461	This study
KS135	Portugal	Europe	2016	Urine	UTI	Lineage G	--	--	--	--	--	--	--	--	--	SRR11004460	This study
KS136	Portugal	Europe	2016	Urine	UTI	Lineage G	--	--	lnu(A)	--	--	--	--	--	--	SRR11004459	This study
KS137	Portugal	Europe	2016	Urine	UTI	Lineage G	--	--	--	--	--	--	--	--	--	SRR11004458	This study
KS138	Portugal	Europe	2016	Urine	UTI	Lineage S	--	--	--	--	--	--	--	--	splE	SRR11004457	This study
KS139	Portugal	Europe	2016	Urine	UTI	Lineage S	--	--	--	--	--	--	--	--	--	SRR11004456	This study
KS14	Denmark	Europe	2016	Urine	UTI	Lineage G	--	--	--	--	--	--	--	--	--	SRR11004522	This study
KS140	Portugal	Europe	2016	Urine	UTI	Lineage S	mph(C)	msr(A)	--	--	--	--	--	sraP	splE	SRR11004455	This study
KS141	Portugal	Europe	2016	Urine	UTI	Lineage S	--	--	--	--	--	--	--	--	--	SRR11004453	This study
KS142	Portugal	Europe	2016	Urine	UTI	Lineage S	--	--	--	--	--	--	--	--	--	SRR11004452	This study
KS143	Portugal	Europe	2016	Urine	UTI	Lineage G	mph(C)	msr(A)	--	--	--	--	--	--	--	SRR11004451	This study
KS144	Portugal	Europe	2016	Urine	UTI	Lineage S	--	--	--	--	--	--	--	--	--	SRR11004450	This study
KS145	Portugal	Europe	2016	Urine	UTI	Lineage S	--	--	--	--	--	--	--	--	splE	SRR11004449	This study
KS146	Portugal	Europe	2016	Urine	UTI	Lineage G	--	--	--	--	--	--	--	--	--	SRR11004448	This study
KS147	Portugal	Europe	2016	Urine	UTI	Lineage S	--	--	--	--	--	--	dfrG	--	--	SRR11004447	This study
KS148	Portugal	Europe	2016	Urine	UTI	Lineage S	--	--	--	--	--	tet(K)	--	sraP	splE	SRR11004446	This study
KS149	Portugal	Europe	2016	Urine	UTI	Lineage S	--	--	--	--	--	--	--	--	splE	SRR11004445	This study
KS15	Denmark	Europe	2016	Urine	UTI	Lineage G	--	--	--	--	--	--	--	--	--	SRR11004511	This study
KS150	Portugal	Europe	2016	Urine	UTI	Lineage S	--	--	--	--	--	--	--	--	splE	SRR11004444	This study
KS151	Portugal	Europe	2016	Urine	UTI	Lineage S	--	--	lnu(A)	--	--	tet(K)	--	--	--	SRR11004442	This study
KS152	Portugal	Europe	2016	Urine	UTI	Lineage G	--	--	--	--	--	--	--	--	--	SRR11004441	This study
KS153	Portugal	Europe	2016	Urine	UTI	Lineage S	--	--	--	--	--	--	dfrG	--	splE	SRR11004440	This study
KS154	Portugal	Europe	2016	Urine	UTI	Lineage S	--	--	--	--	--	--	--	--	--	SRR11004439	This study
KS155	Portugal	Europe	2016	Urine	UTI	Lineage G	mph(C)	msr(A)	--	--	--	--	--	--	--	SRR11004438	This study
KS156	Portugal	Europe	2016	Urine	UTI	Lineage S	--	--	--	--	--	--	dfrG	--	splE	SRR11004437	This study
KS157	Portugal	Europe	2016	Urine	UTI	Lineage G	mph(C)	msr(A)	--	--	--	--	--	--	--	SRR11004436	This study
KS158	Portugal	Europe	2016	Urine	UTI	Lineage G	--	--	--	--	--	--	--	--	--	SRR11004435	This study
KS159	Portugal	Europe	2016	Urine	UTI	Lineage G	mph(C)	msr(A)	--	--	--	tet(K)	--	sraP	--	SRR11004434	This study
KS16	Denmark	Europe	2016	Urine	UTI	Lineage G	--	--	--	--	--	--	--	--	--	SRR11004500	This study
KS160	Portugal	Europe	2016	Urine	UTI	Lineage S	--	--	--	--	--	--	--	--	splE	SRR11004433	This study
KS161	Portugal	Europe	2016	Urine	UTI	Lineage S	--	--	--	--	erm(44)v	--	--	--	--	SRR11004431	This study
KS162	Portugal	Europe	2016	Urine	UTI	Lineage S	mph(C)	msr(A)	--	--	--	--	--	sraP	--	SRR11004430	This study
KS163	Portugal	Europe	2016	Urine	UTI	Lineage S	--	--	--	--	--	tet(K)	dfrG	--	--	SRR11004429	This study
KS164	Portugal	Europe	2016	Urine	UTI	Lineage G	mph(C)	msr(A)	--	--	--	--	--	--	--	SRR11004428	This study
KS165	Portugal	Europe	2016	Urine	UTI	Lineage G	--	--	--	--	erm(44)v	--	--	sraP	--	SRR11004427	This study
KS166	Portugal	Europe	2016	Urine	UTI	Lineage G	--	--	--	--	--	--	--	--	--	SRR11004426	This study
KS167	Portugal	Europe	2016	Urine	UTI	Lineage S	--	--	lnu(A)	--	--	tet(K)	--	--	--	SRR11004425	This study
KS168	Portugal	Europe	2016	Urine	UTI	Lineage G	mph(C)	msr(A)	--	--	--	--	--	--	--	SRR11004424	This study
KS169	Portugal	Europe	2016	Urine	UTI	Lineage G	--	--	--	--	--	--	--	--	--	SRR11004423	This study
KS17	Denmark	Europe	2016	Urine	UTI	Lineage G	--	--	--	--	--	--	--	--	--	SRR11004487	This study
KS170	Portugal	Europe	2016	Urine	UTI	Lineage G	--	--	--	--	--	--	--	--	--	SRR11004422	This study
KS171	Portugal	Europe	2016	Urine	UTI	Lineage G	mph(C)	msr(A)	--	--	--	--	--	--	--	SRR11004420	This study
KS172	Portugal	Europe	2016	Urine	UTI	Lineage S	--	--	--	--	--	--	--	--	splE	SRR11004419	This study
KS173	Portugal	Europe	2016	Urine	UTI	Lineage S	--	--	--	--	--	--	--	--	--	SRR11004418	This study
KS174	Portugal	Europe	2016	Urine	UTI	Lineage G	--	--	--	--	--	--	--	sraP	--	SRR11004417	This study
KS175	Portugal	Europe	2016	Urine	UTI	Lineage G	mph(C)	msr(A)	--	--	--	tet(K)	--	--	--	SRR11004416	This study
KS176	Portugal	Europe	2016	Urine	UTI	Lineage G	mph(C)	msr(A)	--	--	--	--	--	--	--	SRR11004415	This study
KS177	Portugal	Europe	2016	Urine	UTI	Lineage S	--	--	--	--	--	--	--	--	--	SRR11004414	This study
KS178	Portugal	Europe	2016	Urine	UTI	Lineage G	mph(C)	msr(A)	--	--	--	--	--	--	--	SRR11004413	This study
KS179	Portugal	Europe	2016	Urine	UTI	Lineage G	mph(C)	msr(A)	--	--	--	tet(K)	--	sraP	--	SRR11004412	This study
KS18	Denmark	Europe	2016	Urine	UTI	Lineage G	--	msr(A)	lnu(A)	--	--	--	--	--	--	SRR11004476	This study
KS180	Portugal	Europe	2016	Urine	UTI	Lineage G	--	--	--	--	--	--	--	--	--	SRR11004411	This study
KS181	Portugal	Europe	2016	Urine	UTI	Lineage G	--	--	--	--	--	--	--	--	--	SRR11004409	This study
KS182	Portugal	Europe	2016	Urine	UTI	Lineage S	--	--	--	--	--	--	--	--	--	SRR11004408	This study
KS183	Portugal	Europe	2016	Urine	UTI	Lineage S	--	--	--	--	--	--	--	--	--	SRR11004407	This study
KS184	Portugal	Europe	2016	Urine	UTI	Lineage G	--	--	--	--	--	--	--	sraP	--	SRR11004406	This study
KS185	Portugal	Europe	2016	Urine	UTI	Lineage G	--	--	--	--	--	--	--	--	--	SRR11004405	This study
KS186	Portugal	Europe	2016	Urine	UTI	Lineage G	mph(C)	msr(A)	--	--	--	tet(K)	--	--	--	SRR11004404	This study
KS187	Portugal	Europe	2016	Urine	UTI	Lineage G	mph(C)	msr(A)	--	--	--	--	--	--	--	SRR11004403	This study
KS188	Portugal	Europe	2016	Urine	UTI	Lineage S	--	--	--	--	--	--	--	--	--	SRR11004402	This study
KS189	Portugal	Europe	2016	Urine	UTI	Lineage G	--	--	--	--	--	tet(K)	--	--	splE	SRR11004401	This study
KS19	Denmark	Europe	2016	Urine	UTI	Lineage G	--	--	--	--	--	--	--	--	--	SRR11004465	This study
KS190	Portugal	Europe	2016	Urine	UTI	Lineage S	--	--	--	--	--	--	--	--	--	SRR11004400	This study
KS191	Portugal	Europe	2016	Urine	UTI	Lineage G	--	--	--	--	--	--	--	--	splE	SRR11004398	This study
KS192	Portugal	Europe	2016	Urine	UTI	Lineage G	--	--	--	--	--	--	--	--	--	SRR11004397	This study
KS193	Portugal	Europe	2016	Urine	UTI	Lineage G	--	--	--	--	--	--	--	--	--	SRR11004396	This study
KS194	Portugal	Europe	2016	Urine	UTI	Lineage G	--	--	--	--	--	--	--	--	--	SRR11004395	This study
KS195	Portugal	Europe	2016	Urine	UTI	Lineage G	mph(C)	msr(A)	--	--	--	--	--	--	--	SRR11004394	This study
KS196	Portugal	Europe	2016	Urine	UTI	Lineage S	--	msr(A)	--	--	--	--	--	--	--	SRR11004393	This study
KS197	Portugal	Europe	2016	Urine	UTI	Lineage G	--	--	--	--	--	--	--	--	splE	SRR11004392	This study
KS198	Portugal	Europe	2016	Urine	UTI	Lineage G	--	--	--	--	--	--	--	--	--	SRR11004391	This study
KS199	Portugal	Europe	2016	Urine	UTI	Lineage G	--	--	--	--	--	tet(K)	--	--	--	SRR11004390	This study
KS20	Denmark	Europe	2016	Urine	UTI	Lineage G	--	--	--	--	--	--	--	--	--	SRR11004454	This study
KS200	Portugal	Europe	2016	Urine	UTI	Lineage S	--	--	--	--	--	tet(K)	dfrG	--	--	SRR11004389	This study
KS201	Portugal	Europe	2016	Urine	UTI	Lineage G	--	--	--	--	--	tet(K)	--	--	splE	SRR11004387	This study
KS202	Portugal	Europe	2016	Urine	UTI	Lineage G	--	--	--	--	--	tet(K)	--	--	--	SRR11004386	This study
KS203	Portugal	Europe	2016	Urine	UTI	Lineage G	--	msr(A)	--	--	--	--	--	--	--	SRR11004385	This study
KS204	Portugal	Europe	2016	Urine	UTI	Lineage G	--	--	--	--	--	--	--	--	--	SRR11004384	This study
KS205	Portugal	Europe	2016	Urine	UTI	Lineage G	--	--	--	--	--	--	--	--	splE	SRR11004383	This study
KS206	Portugal	Europe	2016	Urine	UTI	Lineage G	--	--	--	--	--	--	--	--	--	SRR11004382	This study
KS207	Portugal	Europe	2016	Urine	UTI	Lineage G	mph(C)	msr(A)	--	--	--	--	--	--	--	SRR11004381	This study
KS208	Portugal	Europe	2016	Urine	UTI	Lineage S	mph(C)	msr(A)	--	--	--	--	--	sraP	--	SRR11004380	This study
KS209	Portugal	Europe	2016	Urine	UTI	Lineage G	--	--	--	--	--	--	--	--	--	SRR11004379	This study
KS21	Denmark	Europe	2016	Urine	UTI	Lineage G	--	--	--	--	--	--	--	--	--	SRR11004443	This study
KS210	Portugal	Europe	2016	Urine	UTI	Lineage S	mph(C)	msr(A)	--	--	erm(44)v	--	--	sraP	--	SRR11004378	This study
KS211	Portugal	Europe	2016	Urine	UTI	Lineage S	--	--	--	--	--	--	--	--	splE	SRR11004375	This study
KS212	Portugal	Europe	2016	Urine	UTI	Lineage S	--	--	--	--	erm(44)v	--	--	--	--	SRR11004374	This study
KS213	Portugal	Europe	2016	Urine	UTI	Lineage G	--	--	--	--	--	--	--	--	--	SRR11004373	This study
KS214	Portugal	Europe	2016	Urine	UTI	Lineage G	--	--	--	--	--	--	--	--	--	SRR11004372	This study
KS215	Portugal	Europe	2016	Urine	UTI	Lineage S	mph(C)	msr(A)	--	--	--	--	--	sraP	--	SRR11004371	This study
KS216	Portugal	Europe	2016	Urine	UTI	Lineage S	--	--	--	--	--	--	dfrG	--	--	SRR11004370	This study
KS217	Portugal	Europe	2016	Urine	UTI	Lineage S	--	--	--	--	--	--	--	--	--	SRR11004369	This study
KS218	Portugal	Europe	2016	Urine	UTI	Lineage G	--	--	--	--	--	--	--	--	--	SRR11004368	This study
KS219	Portugal	Europe	2016	Urine	UTI	Lineage G	mph(C)	msr(A)	--	--	--	--	--	--	--	SRR11004367	This study
KS22	Denmark	Europe	2016	Urine	UTI	Lineage G	mph(C)	msr(A)	--	--	--	--	--	--	--	SRR11004432	This study
KS220	Portugal	Europe	2016	Urine	UTI	Lineage S	--	--	--	--	--	--	--	--	splE	SRR11004366	This study
KS221	Portugal	Europe	2016	Urine	UTI	Lineage S	--	--	--	--	--	--	--	--	--	SRR11004364	This study
KS222	Portugal	Europe	2016	Urine	UTI	Lineage S	--	--	--	--	--	--	--	--	splE	SRR11004363	This study
KS223	Portugal	Europe	2016	Urine	UTI	Lineage G	--	--	--	--	--	--	--	--	splE	SRR11004362	This study
KS224	Portugal	Europe	2016	Urine	UTI	Lineage G	--	--	--	--	--	tet(K)	--	--	splE	SRR11004361	This study
KS225	Portugal	Europe	2016	Urine	UTI	Lineage S	--	--	lnu(A)	--	--	--	--	--	--	SRR11004360	This study
KS226	Portugal	Europe	2016	Urine	UTI	Lineage G	--	--	--	--	--	--	--	--	--	SRR11004359	This study
KS227	Portugal	Europe	2016	Urine	UTI	Lineage G	--	--	--	--	--	--	--	--	splE	SRR11004358	This study
KS228	Portugal	Europe	2016	Urine	UTI	Lineage S	--	--	--	--	--	--	--	--	splE	SRR11004357	This study
KS229	Portugal	Europe	2016	Urine	UTI	Lineage S	--	--	--	--	--	--	dfrG	--	--	SRR11004356	This study
KS23	Denmark	Europe	2016	Urine	UTI	Lineage G	--	--	--	--	--	--	--	--	--	SRR11004421	This study
KS230	Portugal	Europe	2016	Urine	UTI	Lineage S	--	--	--	--	--	--	--	--	splE	SRR11004355	This study
KS231	Portugal	Europe	2016	Urine	UTI	Lineage S	--	--	--	--	--	--	--	--	--	SRR11004353	This study
KS232	Portugal	Europe	2016	Urine	UTI	Lineage G	--	--	--	--	--	--	--	--	--	SRR11004352	This study
KS233	Portugal	Europe	2016	Urine	UTI	Lineage S	--	--	--	--	--	--	--	--	--	SRR11004351	This study
KS234	Portugal	Europe	2016	Urine	UTI	Lineage G	mph(C)	msr(A)	--	--	--	--	--	--	--	SRR11004350	This study
KS235	Portugal	Europe	2016	Urine	UTI	Lineage G	mph(C)	msr(A)	--	--	--	--	--	sraP	--	SRR11004349	This study
KS236	Portugal	Europe	2016	Urine	UTI	Lineage G	--	--	--	--	--	--	--	--	splE	SRR11004348	This study
KS237	Portugal	Europe	2016	Urine	UTI	Lineage G	--	--	--	--	--	--	--	--	splE	SRR11004347	This study
KS238	Portugal	Europe	2016	Urine	UTI	Lineage S	--	--	--	--	--	--	--	--	--	SRR11004346	This study
KS239	Portugal	Europe	2016	Urine	UTI	Lineage G	mph(C)	msr(A)	--	--	--	--	--	--	splE	SRR11004345	This study
KS24	Denmark	Europe	2016	Urine	UTI	Lineage G	--	--	--	--	--	--	--	--	--	SRR11004410	This study
KS240	Portugal	Europe	2016	Urine	UTI	Lineage S	--	--	--	--	--	tet(K)	dfrG	--	--	SRR11004344	This study
KS241	Portugal	Europe	2016	Urine	UTI	Lineage S	mph(C)	msr(A)	--	--	--	--	--	--	--	SRR11004342	This study
KS242	Portugal	Europe	2016	Urine	UTI	Lineage S	--	--	--	--	--	--	dfrG	--	--	SRR11004341	This study
KS243	Portugal	Europe	2016	Urine	UTI	Lineage G	mph(C)	msr(A)	--	--	--	--	--	--	--	SRR11004340	This study
KS244	Portugal	Europe	2016	Urine	UTI	Lineage S	--	msr(A)	--	--	--	--	--	--	splE	SRR11004339	This study
KS245	Portugal	Europe	2016	Urine	UTI	Lineage G	--	--	--	--	--	--	--	--	--	SRR11004338	This study
KS246	Portugal	Europe	2016	Urine	UTI	Lineage S	mph(C)	msr(A)	--	--	--	--	--	--	splE	SRR11004337	This study
KS247	Portugal	Europe	2016	Urine	UTI	Lineage S	--	--	--	--	--	--	dfrG	--	--	SRR11004336	This study
KS248	Portugal	Europe	2016	Urine	UTI	Lineage S	--	--	--	--	--	--	--	--	--	SRR11004335	This study
KS249	Portugal	Europe	2016	Urine	UTI	Lineage G	mph(C)	msr(A)	--	--	--	--	--	sraP	--	SRR11004334	This study
KS25	Denmark	Europe	2016	Urine	UTI	Lineage G	--	--	--	--	--	--	--	--	splE	SRR11004399	This study
KS250	Portugal	Europe	2016	Urine	UTI	Lineage S	mph(C)	msr(A)	--	--	--	--	--	sraP	splE	SRR11004333	This study
KS251	Portugal	Europe	2016	Urine	UTI	Lineage G	--	--	--	--	--	--	--	--	splE	SRR11004331	This study
KS252	Portugal	Europe	2016	Urine	UTI	Lineage G	--	--	--	--	--	--	--	--	--	SRR11004330	This study
KS253	Portugal	Europe	2016	Urine	UTI	Lineage G	mph(C)	msr(A)	--	--	--	--	--	--	--	SRR11004329	This study
KS254	Spain	Europe	2016	Urine	UTI	Lineage G	mph(C)	msr(A)	--	--	--	--	--	--	--	SRR11004328	This study
KS255	Spain	Europe	2016	Urine	UTI	Lineage G	mph(C)	msr(A)	--	--	--	--	--	--	--	SRR11004327	This study
KS256	Spain	Europe	2016	Urine	UTI	Lineage G	mph(C)	msr(A)	--	--	--	--	--	--	--	SRR11004326	This study
KS257	Spain	Europe	2016	Urine	UTI	Lineage G	mph(C)	msr(A)	--	--	--	--	--	--	--	SRR11004325	This study
KS258	Spain	Europe	2016	Urine	UTI	Lineage G	--	msr(A)	--	--	--	--	--	--	splE	SRR11004324	This study
KS259	Spain	Europe	2016	Urine	UTI	Lineage G	mph(C)	msr(A)	--	--	--	--	--	--	--	SRR11004323	This study
KS26	Denmark	Europe	2016	Urine	UTI	Lineage G	--	--	--	erm(C)	erm(44)v	--	--	--	--	SRR11004388	This study
KS260	Spain	Europe	2016	Urine	UTI	Lineage G	--	--	--	--	--	--	--	--	splE	SRR11004322	This study
KS261	Spain	Europe	2016	Urine	UTI	Lineage G	--	--	--	--	--	--	--	--	splE	SRR11004320	This study
KS262	Spain	Europe	2016	Urine	UTI	Lineage S	mph(C)	msr(A)	lnu(A)	erm(C)	--	tet(M)	--	--	splE	SRR11004319	This study
KS263	Spain	Europe	2016	Urine	UTI	Lineage G	--	msr(A)	--	--	--	--	--	--	--	SRR11004318	This study
KS264	Spain	Europe	2016	Urine	UTI	Lineage S	--	--	--	--	--	--	--	--	--	SRR11004317	This study
KS265	Spain	Europe	2016	Urine	UTI	Lineage G	mph(C)	msr(A)	--	--	--	--	--	--	--	SRR11004316	This study
KS266	Spain	Europe	2016	Blood	Blood	Lineage G	--	--	--	--	--	--	--	--	--	SRR11004315	This study
KS267	Spain	Europe	2016	Urine	UTI	Lineage G	--	--	--	--	--	--	--	--	--	SRR11004314	This study
KS268	Spain	Europe	2016	Urine	UTI	Lineage G	mph(C)	msr(A)	--	--	--	tet(K)	--	--	--	SRR11004313	This study
KS269	Spain	Europe	2016	Urine	UTI	Lineage G	--	--	--	--	--	--	--	--	--	SRR11004312	This study
KS27	Denmark	Europe	2016	Urine	UTI	Lineage G	--	--	--	--	--	--	--	--	--	SRR11004376	This study
KS270	Spain	Europe	2016	Urine	UTI	Lineage G	--	--	--	--	--	--	--	sraP	--	SRR11004311	This study
KS271	Spain	Europe	2016	Urine	UTI	Lineage G	--	--	--	--	--	--	--	--	splE	SRR11004309	This study
KS272	Spain	Europe	2016	Urine	UTI	Lineage S	--	--	--	--	--	--	--	--	splE	SRR11004308	This study
KS273	Spain	Europe	2016	Urine	UTI	Lineage S	--	--	--	--	--	--	--	--	splE	SRR11004307	This study
KS274	Spain	Europe	2016	Urine	UTI	Lineage G	--	--	--	--	--	--	--	--	splE	SRR11004306	This study
KS275	Spain	Europe	2016	Urine	UTI	Lineage G	--	--	--	--	--	tet(K)	--	--	--	SRR11004305	This study
KS276	Spain	Europe	2016	Urine	UTI	Lineage G	--	--	--	--	--	--	--	--	--	SRR11004304	This study
KS277	Spain	Europe	2016	Urine	UTI	Lineage G	--	--	--	--	--	--	--	--	--	SRR11004303	This study
KS278	Spain	Europe	2016	Urine	UTI	Lineage S	--	--	--	--	--	--	--	--	splE	SRR11004302	This study
KS279	Spain	Europe	2016	Urine	UTI	Lineage G	--	--	--	--	--	--	--	--	--	SRR11004301	This study
KS28	Denmark	Europe	2016	Urine	UTI	Lineage G	--	--	--	--	--	--	--	--	--	SRR11004365	This study
KS280	Spain	Europe	2016	Urine	UTI	Lineage G	--	--	--	--	--	--	--	sraP	--	SRR11004300	This study
KS281	Spain	Europe	2016	Urine	UTI	Lineage G	--	--	--	--	--	--	--	--	--	SRR11004298	This study
KS282	Spain	Europe	2016	Urine	UTI	Lineage G	--	--	--	--	--	--	--	--	--	SRR11004297	This study
KS283	Spain	Europe	2016	Urine	UTI	Lineage S	--	--	--	--	--	--	--	--	--	SRR11004296	This study
KS284	Spain	Europe	2016	Urine	UTI	Lineage S	--	--	--	erm(C)	--	--	--	--	splE	SRR11004295	This study
KS285	Spain	Europe	2016	Urine	UTI	Lineage G	mph(C)	msr(A)	--	--	--	--	--	sraP	--	SRR11004294	This study
KS286	Spain	Europe	2016	Urine	UTI	Lineage G	mph(C)	msr(A)	--	--	--	--	--	sraP	splE	SRR11004293	This study
KS287	Spain	Europe	2016	Urine	UTI	Lineage S	--	--	--	--	--	--	--	--	splE	SRR11004292	This study
KS288	Spain	Europe	2016	Urine	UTI	Lineage G	--	--	--	--	--	tet(K)	--	--	--	SRR11004291	This study
KS289	Spain	Europe	2016	Urine	UTI	Lineage S	--	--	--	--	--	--	--	--	--	SRR11004290	This study
KS29	Denmark	Europe	2016	Urine	UTI	Lineage G	--	--	--	--	--	--	--	--	--	SRR11004354	This study
KS290	Spain	Europe	2016	Urine	UTI	Lineage S	mph(C)	msr(A)	--	--	--	--	--	--	--	SRR11004289	This study
KS291	Spain	Europe	2016	Urine	UTI	Lineage G	--	--	--	--	--	--	--	sraP	--	SRR11004287	This study
KS292	Spain	Europe	2016	Urine	UTI	Lineage G	--	--	--	--	--	--	--	sraP	--	SRR11004286	This study
KS293	Spain	Europe	2017	Urine	UTI	Lineage S	--	--	--	--	--	--	--	sraP	--	SRR11004285	This study
KS294	Spain	Europe	2017	Urine	UTI	Lineage G	--	--	--	--	--	--	--	--	--	SRR11004284	This study
KS295	Spain	Europe	2017	Urine	UTI	Lineage S	--	--	--	--	erm(44)v	--	dfrG	--	splE	SRR11004283	This study
KS296	Spain	Europe	2017	Urine	UTI	Lineage G	--	--	--	--	--	--	--	--	--	SRR11004282	This study
KS297	Spain	Europe	2017	Urine	UTI	Lineage G	--	--	--	--	--	--	--	sraP	--	SRR11004281	This study
KS298	Spain	Europe	2017	Urine	UTI	Lineage S	--	--	--	--	--	--	--	--	--	SRR11004280	This study
KS299	Spain	Europe	2017	Urine	UTI	Lineage G	--	--	--	--	--	--	--	--	--	SRR11004279	This study
KS30	Denmark	Europe	2016	Urine	UTI	Lineage G	mph(C)	msr(A)	lnu(A)	--	--	--	--	--	splE	SRR11004343	This study
KS300	Spain	Europe	2017	Urine	UTI	Lineage S	mph(C)	msr(A)	--	--	--	--	--	--	splE	SRR11004278	This study
KS301	Spain	Europe	2017	Urine	UTI	Lineage G	mph(C)	msr(A)	--	--	--	--	--	--	--	SRR11004276	This study
KS302	Spain	Europe	2017	Urine	UTI	Lineage S	--	--	--	--	--	--	dfrG	--	--	SRR11004275	This study
KS303	Spain	Europe	2017	Urine	UTI	Lineage S	mph(C)	msr(A)	--	--	--	--	--	--	--	SRR11004274	This study
KS304	Spain	Europe	2017	Urine	UTI	Lineage S	--	--	--	--	--	tet(K)	--	--	splE	SRR11004273	This study
KS305	Spain	Europe	2017	Urine	UTI	Lineage S	--	--	--	--	--	--	--	--	splE	SRR11004272	This study
KS306	Spain	Europe	2017	Urine	UTI	Lineage G	--	--	--	--	--	--	--	--	splE	SRR11004271	This study
KS307	Spain	Europe	2017	Urine	UTI	Lineage S	--	--	--	--	--	--	--	--	--	SRR11004270	This study
KS308	Spain	Europe	2017	Urine	UTI	Lineage G	--	--	--	--	--	--	--	--	--	SRR11004269	This study
KS31	Denmark	Europe	2016	Urine	UTI	Lineage G	--	--	lnu(A)	--	--	--	--	--	--	SRR11004332	This study
KS32	Denmark	Europe	2016	Urine	UTI	Lineage G	mph(C)	msr(A)	--	--	--	--	--	--	--	SRR11004321	This study
KS327	Portugal	Europe	2016	Slaughterhouse	SH1_EquipmentT	Lineage G	--	--	--	--	--	tet(K)	--	--	--	SRR11004268	This study
KS328	Portugal	Europe	2016	Slaughterhouse	SH1_EquipmentT	Lineage G	--	--	--	--	--	tet(K)	--	--	--	SRR11004267	This study
KS329	Portugal	Europe	2016	Slaughterhouse	SH1_EquipmentT	Lineage G	--	--	--	--	--	tet(K)	--	--	--	SRR11004264	This study
KS33	Denmark	Europe	2016	Urine	UTI	Lineage S	--	--	--	--	--	--	--	--	--	SRR11004310	This study
KS330	Portugal	Europe	2016	Slaughterhouse	SH1_EquipmentC	Lineage G	--	--	--	--	--	tet(K)	--	--	--	SRR11004263	This study
KS331	Portugal	Europe	2016	Slaughterhouse	SH1_EquipmentC	Lineage G	--	--	--	--	--	--	--	--	--	SRR11004262	This study
KS332	Portugal	Europe	2016	Slaughterhouse	SH1_EquipmentC	Lineage G	--	--	--	--	--	--	--	--	splE	SRR11004261	This study
KS333	Portugal	Europe	2016	Slaughterhouse	SH1_MeatR1	Lineage G	--	--	--	--	--	tet(K)	--	--	--	SRR11004260	This study
KS334	Portugal	Europe	2016	Slaughterhouse	SH1_MeatR2	Lineage G	--	--	--	--	--	--	--	sraP	--	SRR11004259	This study
KS335	Portugal	Europe	2016	Slaughterhouse	SH1_MeatR2	Lineage G	--	--	--	--	--	tet(K)	--	--	--	SRR11004258	This study
KS336	Portugal	Europe	2016	Slaughterhouse	SH1_MeatR2	Lineage G	--	--	--	--	--	--	--	--	--	SRR11004257	This study
KS337	Portugal	Europe	2016	Slaughterhouse	SH1_MeatR3	Lineage G	--	--	--	--	--	tet(K)	--	--	--	SRR11004256	This study
KS338	Portugal	Europe	2016	Slaughterhouse	SH1_MeatR3	Lineage S	--	--	--	--	--	--	--	--	splE	SRR11004255	This study
KS339	Portugal	Europe	2016	Slaughterhouse	SH1_MeatR3	Lineage G	--	--	--	--	--	tet(K)	--	--	--	SRR11004253	This study
KS34	Denmark	Europe	2016	Urine	UTI	Lineage G	--	--	lnu(A)	--	--	--	--	--	--	SRR11004299	This study
KS340	Portugal	Europe	2016	Slaughterhouse	SH1_MeatR4	Lineage G	--	--	--	--	--	--	--	--	splE	SRR11004252	This study
KS341	Portugal	Europe	2016	Slaughterhouse	SH1_MeatS1	Lineage G	--	--	--	--	--	tet(K)	--	--	--	SRR11004251	This study
KS342	Portugal	Europe	2016	Slaughterhouse	SH1_MeatS1	Lineage G	--	--	--	--	--	tet(K)	--	--	--	SRR11004250	This study
KS343	Portugal	Europe	2016	Slaughterhouse	SH1_MeatS1	Lineage G	--	--	--	--	--	tet(K)	--	--	--	SRR11004249	This study
KS344	Portugal	Europe	2016	Slaughterhouse	SH1_MeatS2	Lineage G	--	--	--	--	--	tet(K)	--	--	--	SRR11004248	This study
KS345	Portugal	Europe	2016	Slaughterhouse	SH1_MeatS2	Lineage G	--	--	--	--	--	tet(K)	--	--	--	SRR11004247	This study
KS346	Portugal	Europe	2016	Slaughterhouse	SH1_MeatS2	Lineage G	--	--	--	--	--	tet(K)	--	--	--	SRR11004246	This study
KS347	Portugal	Europe	2016	Slaughterhouse	SH1_Human2	Lineage G	--	--	--	--	--	--	--	--	--	SRR11004245	This study
KS348	Portugal	Europe	2016	Slaughterhouse	SH1_Human2	Lineage G	--	--	--	--	--	tet(K)	--	--	--	SRR11004244	This study
KS35	Denmark	Europe	2016	Urine	UTI	Lineage G	--	--	--	--	--	--	--	--	--	SRR11004288	This study
KS350	Portugal	Europe	2016	Slaughterhouse	SH1_Human3	Lineage G	--	--	--	--	--	--	--	--	--	SRR11004241	This study
KS351	Portugal	Europe	2016	Slaughterhouse	SH1_Human2	Lineage G	--	--	--	--	--	--	--	--	--	SRR11004240	This study
KS352	Portugal	Europe	2016	Slaughterhouse	SH2_LivePig	Lineage G	--	--	--	--	--	--	--	--	--	SRR11004239	This study
KS353	Portugal	Europe	2016	Slaughterhouse	SH2_MeatR1	Lineage G	--	--	--	--	--	--	--	--	splE	SRR11004238	This study
KS354	Portugal	Europe	2016	Slaughterhouse	SH2_MeatR2	Lineage G	--	--	--	--	--	--	--	--	--	SRR11004237	This study
KS355	Portugal	Europe	2016	Slaughterhouse	SH2_MeatR2	Lineage G	--	--	--	--	--	--	--	--	--	SRR11004236	This study
KS356	Portugal	Europe	2016	Slaughterhouse	SH2_MeatR3	Lineage G	mph(C)	msr(A)	--	--	--	--	--	--	--	SRR11004235	This study
KS357	Portugal	Europe	2016	Slaughterhouse	SH2_MeatR3	Lineage G	--	--	--	--	--	--	--	--	--	SRR11004234	This study
KS358	Portugal	Europe	2016	Slaughterhouse	SH2_MeatR4	Lineage S	--	--	--	--	--	--	--	--	splE	SRR11004233	This study
KS359	Portugal	Europe	2016	Slaughterhouse	SH2_MeatR4	Lineage G	--	--	--	--	--	tet(K)	--	--	--	SRR11004231	This study
KS36	Denmark	Europe	2016	Urine	UTI	Lineage G	mph(C)	msr(A)	--	--	--	--	--	--	--	SRR11004277	This study
KS360	Portugal	Europe	2016	Slaughterhouse	SH2_MeatR5	Lineage G	--	--	--	--	--	--	--	--	--	SRR11004230	This study
KS361	Portugal	Europe	2016	Slaughterhouse	SH2_MeatR6	Lineage G	--	--	--	--	--	--	--	--	--	SRR11004229	This study
KS362	Portugal	Europe	2016	Slaughterhouse	SH2_MeatS2	Lineage G	--	--	--	--	--	tet(K)	--	--	--	SRR11004228	This study
KS363	Portugal	Europe	2016	Slaughterhouse	SH2_MeatS2	Lineage G	--	--	--	--	--	tet(K)	--	--	--	SRR11004227	This study
KS364	Portugal	Europe	2016	Slaughterhouse	SH2_MeatS3	Lineage G	--	--	--	--	--	--	--	--	--	SRR11004226	This study
KS365	Portugal	Europe	2016	Slaughterhouse	SH2_MeatS3	Lineage G	--	--	--	--	--	--	--	--	--	SRR11004225	This study
KS366	Portugal	Europe	2016	Slaughterhouse	SH2_MeatS4	Lineage G	--	--	--	--	--	tet(K)	--	--	--	SRR11004224	This study
KS367	Portugal	Europe	2016	Slaughterhouse	SH2_MeatS4	Lineage G	--	--	--	--	--	--	--	--	--	SRR11004223	This study
KS368	Portugal	Europe	2016	Slaughterhouse	SH2_MeatS5	Lineage G	--	--	--	--	--	tet(K)	--	--	--	SRR11004222	This study
KS369	Portugal	Europe	2016	Slaughterhouse	SH2_MeatS5	Lineage G	--	--	--	--	--	tet(K)	--	--	--	SRR11004220	This study
KS37	Denmark	Europe	2016	Urine	UTI	Lineage G	--	--	--	--	--	--	--	--	--	SRR11004265	This study
KS370	Portugal	Europe	2016	Slaughterhouse	SH2_MeatS5	Lineage G	--	--	--	--	--	tet(K)	--	--	--	SRR11004219	This study
KS371	Portugal	Europe	2016	Slaughterhouse	SH2_Human2	Lineage G	--	--	--	--	--	--	--	--	--	SRR11004218	This study
KS372	Portugal	Europe	2016	Slaughterhouse	SH2_Human2	Lineage G	--	--	--	--	--	--	--	--	--	SRR11004217	This study
KS373	Portugal	Europe	2016	Slaughterhouse	SH2_Human3	Lineage S	--	--	--	--	--	--	--	--	splE	SRR11004216	This study
KS374	Portugal	Europe	2016	Slaughterhouse	SH2_Human3	Lineage S	--	--	--	--	--	--	--	--	splE	SRR11004215	This study
KS375	Portugal	Europe	2016	Slaughterhouse	SH2_Human3	Lineage S	--	--	--	--	--	--	--	--	splE	SRR11004214	This study
KS376	Portugal	Europe	2016	Slaughterhouse	SH2_Human3	Lineage S	--	--	--	--	--	--	--	--	splE	SRR11004213	This study
KS377	Portugal	Europe	2016	Slaughterhouse	SH2_Human3	Lineage G	mph(C)	msr(A)	--	--	--	--	--	--	--	SRR11004212	This study
KS378	Portugal	Europe	2016	Slaughterhouse	SH2_EquipmentC	Lineage G	--	--	--	--	--	tet(K)	--	--	--	SRR11004211	This study
KS379	Portugal	Europe	2016	Slaughterhouse	SH2_EquipmentC	Lineage G	--	--	--	--	--	tet(K)	--	--	--	SRR11004209	This study
KS38	Denmark	Europe	2016	Urine	UTI	Lineage G	--	--	--	erm(C)	--	--	--	--	--	SRR11004254	This study
KS380	Portugal	Europe	2016	Slaughterhouse	SH2_EquipmentC	Lineage G	--	--	--	--	--	tet(K)	--	--	--	SRR11004208	This study
KS381	Portugal	Europe	2016	Slaughterhouse	SH2_EquipmentC	Lineage G	--	--	--	--	--	--	--	--	--	SRR11004207	This study
KS382	Portugal	Europe	2016	Slaughterhouse	SH2_EquipmentC	Lineage G	--	--	--	--	--	tet(K)	--	--	--	SRR11004206	This study
KS383	Portugal	Europe	2016	Slaughterhouse	SH2_EquipmentC	Lineage G	--	--	--	--	--	--	--	--	--	SRR11004205	This study
KS384	Portugal	Europe	2016	Slaughterhouse	SH2_EquipmentT	Lineage G	--	--	--	--	--	tet(K)	--	--	--	SRR11004204	This study
KS385	Portugal	Europe	2016	Slaughterhouse	SH2_EquipmentT	Lineage G	--	--	--	--	--	tet(K)	--	--	--	SRR11004203	This study
KS386	Portugal	Europe	2016	Slaughterhouse	SH2_EquipmentT	Lineage G	--	--	--	--	--	tet(K)	--	--	--	SRR11004202	This study
KS387	Portugal	Europe	2016	Slaughterhouse	SH2_MeatS1	Lineage G	--	--	--	--	--	tet(K)	--	--	--	SRR11004201	This study
KS39	Denmark	Europe	2016	Urine	UTI	Lineage G	--	--	--	--	--	--	--	--	--	SRR11004243	This study
KS397	Portugal	Europe	2017	Slaughterhouse	SH3_EquipmentT	Lineage G	--	--	--	--	--	--	--	--	--	SRR11004200	This study
KS398	Portugal	Europe	2017	Slaughterhouse	SH3_EquipmentT	Lineage G	--	--	--	--	--	tet(K)	--	--	--	SRR11004198	This study
KS399	Portugal	Europe	2017	Slaughterhouse	SH3_EquipmentT	Lineage G	--	--	--	--	--	tet(K)	--	--	--	SRR11004197	This study
KS40	Denmark	Europe	2016	Urine	UTI	Lineage G	mph(C)	msr(A)	lnu(A)	--	--	--	--	--	--	SRR11004232	This study
KS400	Portugal	Europe	2017	Slaughterhouse	SH3_EquipmentT	Lineage G	--	--	--	--	--	--	--	--	--	SRR11004196	This study
KS401	Portugal	Europe	2017	Slaughterhouse	SH3_EquipmentT	Lineage G	--	--	--	--	--	tet(K)	--	--	--	SRR11004195	This study
KS402	Portugal	Europe	2017	Slaughterhouse	SH3_Human1	Lineage G	--	--	--	--	--	tet(K)	--	--	--	SRR11004194	This study
KS403	Portugal	Europe	2017	Slaughterhouse	SH3_Human1	Lineage G	--	--	--	--	--	tet(K)	--	--	--	SRR11004193	This study
KS404	Portugal	Europe	2017	Slaughterhouse	SH3_Human1	Lineage G	--	--	--	--	--	tet(K)	--	--	--	SRR11004192	This study
KS405	Portugal	Europe	2017	Slaughterhouse	SH3_Human1	Lineage G	--	--	--	--	--	tet(K)	--	--	--	SRR11004191	This study
KS406	Portugal	Europe	2017	Slaughterhouse	SH3_Human1	Lineage S	--	--	--	--	--	--	--	--	splE	SRR11004190	This study
KS407	Portugal	Europe	2017	Slaughterhouse	SH3_Human1	Lineage G	--	--	--	--	--	tet(K)	--	--	--	SRR11004189	This study
KS408	Portugal	Europe	2017	Slaughterhouse	SH3_Human2	Lineage G	--	--	--	--	--	tet(K)	--	--	--	SRR11004187	This study
KS409	Portugal	Europe	2017	Slaughterhouse	SH3_Human2	Lineage G	--	--	--	--	--	--	--	--	--	SRR11004186	This study
KS41	Denmark	Europe	2016	Urine	UTI	Lineage G	--	--	lnu(A)	--	--	--	--	--	--	SRR11004221	This study
KS410	Portugal	Europe	2017	Slaughterhouse	SH3_Human3	Lineage G	--	--	--	--	--	tet(K)	--	--	--	SRR11004185	This study
KS411	Portugal	Europe	2017	Slaughterhouse	SH3_Human3	Lineage G	--	--	--	--	--	tet(K)	--	--	--	SRR11004184	This study
KS412	Portugal	Europe	2017	Slaughterhouse	SH3_Human3	Lineage G	--	--	--	--	--	tet(K)	--	--	--	SRR11004183	This study
KS413	Portugal	Europe	2017	Slaughterhouse	SH3_Human3	Lineage G	--	--	--	--	--	tet(K)	--	--	--	SRR11004182	This study
KS414	Portugal	Europe	2017	Slaughterhouse	SH3_Human3	Lineage G	--	--	--	--	--	tet(K)	--	--	--	SRR11004181	This study
KS415	Portugal	Europe	2017	Slaughterhouse	SH3_Human3	Lineage G	--	--	--	--	--	tet(K)	--	--	--	SRR11004180	This study
KS416	Portugal	Europe	2017	Slaughterhouse	SH3_EquipmentC	Lineage G	--	--	--	--	--	tet(K)	--	--	--	SRR11004179	This study
KS417	Portugal	Europe	2017	Slaughterhouse	SH3_EquipmentC	Lineage G	--	--	--	--	--	tet(K)	--	--	--	SRR11004178	This study
KS418	Portugal	Europe	2017	Slaughterhouse	SH3_EquipmentC	Lineage G	--	--	--	--	--	tet(K)	--	--	--	SRR11004176	This study
KS419	Portugal	Europe	2017	Slaughterhouse	SH3_EquipmentC	Lineage G	--	--	--	--	--	tet(K)	--	--	--	SRR11004175	This study
KS42	Denmark	Europe	2016	Urine	UTI	Lineage G	--	--	--	--	--	--	--	--	--	SRR11004210	This study
KS420	Portugal	Europe	2017	Slaughterhouse	SH3_EquipmentC	Lineage G	--	--	--	--	--	tet(K)	--	--	--	SRR11004174	This study
KS421	Portugal	Europe	2017	Slaughterhouse	SH3_EquipmentC	Lineage G	--	--	--	--	--	tet(K)	--	--	--	SRR11004173	This study
KS422	Portugal	Europe	2017	Slaughterhouse	SH3_EquipmentC	Lineage G	--	--	--	--	--	tet(K)	--	--	--	SRR11004172	This study
KS423	Portugal	Europe	2017	Slaughterhouse	SH3_EquipmentC	Lineage G	--	--	--	--	--	tet(K)	--	--	--	SRR11004171	This study
KS424	Portugal	Europe	2017	Slaughterhouse	SH3_EquipmentC	Lineage G	--	--	--	--	--	tet(K)	--	--	--	SRR11004170	This study
KS425	Portugal	Europe	2017	Slaughterhouse	SH3_EquipmentC	Lineage G	--	--	--	--	--	tet(K)	--	--	--	SRR11004169	This study
KS426	Portugal	Europe	2017	Slaughterhouse	SH3_EquipmentC	Lineage G	--	--	--	--	--	tet(K)	--	--	--	SRR11004168	This study
KS427	Portugal	Europe	2017	Slaughterhouse	SH3_EquipmentC	Lineage G	--	--	--	--	--	tet(K)	--	--	--	SRR11004167	This study
KS428	Portugal	Europe	2017	Slaughterhouse	SH3_Human1	Lineage G	--	--	--	--	--	--	--	--	splE	SRR11004165	This study
KS429	Portugal	Europe	2017	Slaughterhouse	SH3_Human1	Lineage G	--	--	--	--	--	--	--	--	--	SRR11004164	This study
KS43	Denmark	Europe	2016	Urine	UTI	Lineage G	--	--	--	--	--	--	--	--	--	SRR11004199	This study
KS430	Portugal	Europe	2017	Slaughterhouse	SH3_Human1	Lineage S	--	--	--	--	--	tet(K)	dfrG	--	splE	SRR11004163	This study
KS431	Portugal	Europe	2017	Slaughterhouse	SH3_Human2	Lineage G	--	--	--	--	--	--	--	--	--	SRR11004162	This study
KS432	Portugal	Europe	2017	Slaughterhouse	SH3_Human3	Lineage G	--	--	--	--	--	--	--	--	--	SRR11004161	This study
KS433	Portugal	Europe	2017	Slaughterhouse	SH3_Human3	Lineage G	--	--	--	--	--	--	--	--	--	SRR11004160	This study
KS434	Portugal	Europe	2017	Slaughterhouse	SH3_Human3	Lineage S	--	--	lnu(A)	--	--	tet(K)	--	--	splE	SRR11004159	This study
KS435	Portugal	Europe	2017	Slaughterhouse	SH3_MeatR2	Lineage G	--	--	--	--	--	tet(K)	--	--	--	SRR11004158	This study
KS436	Portugal	Europe	2017	Slaughterhouse	SH3_MeatS1	Lineage G	--	--	--	--	--	tet(K)	--	--	--	SRR11004157	This study
KS437	Portugal	Europe	2017	Slaughterhouse	SH3_MeatS2	Lineage G	--	--	--	--	--	--	--	--	splE	SRR11004156	This study
KS438	Portugal	Europe	2017	Slaughterhouse	SH3_MeatS2	Lineage G	--	--	--	--	--	--	--	--	splE	SRR11004556	This study
KS439	Portugal	Europe	2017	Slaughterhouse	SH3_MeatS2	Lineage G	--	--	--	--	--	--	--	--	splE	SRR11004555	This study
KS44	Denmark	Europe	2016	Urine	UTI	Lineage G	--	--	lnu(A)	--	--	--	--	--	--	SRR11004188	This study
KS440	Portugal	Europe	2017	Slaughterhouse	SH3_MeatS2	Lineage G	--	--	--	--	--	--	--	--	splE	SRR11004554	This study
KS45	Denmark	Europe	2016	Urine	UTI	Lineage G	--	--	--	--	erm(44)v	tet(K)	--	--	--	SRR11004177	This study
KS46	Denmark	Europe	2016	Urine	UTI	Lineage G	--	--	--	--	--	--	--	--	--	SRR11004166	This study
KS47	Denmark	Europe	2016	Urine	UTI	Lineage G	--	--	--	--	--	tet(K)	--	--	--	SRR11004154	This study
KS49	Denmark	Europe	2016	Urine	UTI	Lineage G	--	--	--	--	--	--	--	--	--	SRR11004553	This study
KS50	Denmark	Europe	2016	Urine	UTI	Lineage G	--	--	--	--	--	--	--	--	--	SRR11004552	This study
KS51	Denmark	Europe	2016	Urine	UTI	Lineage G	--	--	--	--	--	--	--	--	--	SRR11004551	This study
KS52	Denmark	Europe	2016	Urine	UTI	Lineage G	--	--	--	--	--	--	--	--	--	SRR11004550	This study
KS53	Denmark	Europe	2016	Urine	UTI	Lineage G	--	--	--	--	--	--	--	--	--	SRR11004549	This study
KS54	Denmark	Europe	2016	Urine	UTI	Lineage G	--	--	--	--	--	--	--	--	splE	SRR11004548	This study
KS55	Denmark	Europe	2016	Urine	UTI	Lineage G	--	--	--	--	--	--	--	--	--	SRR11004547	This study
KS56	Denmark	Europe	2016	Urine	UTI	Lineage G	--	--	--	--	--	--	--	--	--	SRR11004546	This study
KS57	Denmark	Europe	2016	Urine	UTI	Lineage G	--	msr(A)	--	--	--	--	--	--	--	SRR11004545	This study
KS58	Denmark	Europe	2016	Urine	UTI	Lineage G	--	--	--	--	--	--	--	--	--	SRR11004543	This study
KS59	Denmark	Europe	2016	Urine	UTI	Lineage G	mph(C)	msr(A)	--	--	--	--	--	--	--	SRR11004542	This study
KS60	Denmark	Europe	2016	Urine	UTI	Lineage G	--	--	--	--	--	--	--	--	--	SRR11004541	This study
KS61	Denmark	Europe	2016	Urine	UTI	Lineage S	--	--	--	--	--	tet(K)	dfrG	--	--	SRR11004540	This study
KS62	Denmark	Europe	2016	Urine	UTI	Lineage G	--	--	lnu(A)	--	--	--	--	--	--	SRR11004539	This study
KS63	Denmark	Europe	2016	Urine	UTI	Lineage G	mph(C)	msr(A)	--	--	--	--	--	--	--	SRR11004538	This study
KS64	Denmark	Europe	2016	Urine	UTI	Lineage G	--	--	--	--	--	--	--	--	--	SRR11004537	This study
KS65	Denmark	Europe	2016	Urine	UTI	Lineage G	--	--	lnu(A)	--	--	--	--	--	--	SRR11004536	This study
KS66	Denmark	Europe	2016	Urine	UTI	Lineage G	mph(C)	msr(A)	--	--	--	--	--	--	--	SRR11004535	This study
KS67	Denmark	Europe	2016	Urine	UTI	Lineage G	mph(C)	msr(A)	--	--	--	--	--	--	--	SRR11004534	This study
KS68	Denmark	Europe	2016	Urine	UTI	Lineage G	mph(C)	msr(A)	lnu(A)	--	--	--	--	--	--	SRR11004532	This study
KS7	Denmark	Europe	2016	Urine	UTI	Lineage G	mph(C)	msr(A)	lnu(A)	--	--	--	--	--	--	SRR11004489	This study
KS70	Denmark	Europe	2016	Urine	UTI	Lineage S	--	--	--	--	--	--	--	--	--	SRR11004531	This study
KS71	Denmark	Europe	2016	Urine	UTI	Lineage G	--	--	--	--	--	--	--	--	--	SRR11004530	This study
KS72	Denmark	Europe	2016	Urine	UTI	Lineage G	--	--	--	--	--	--	--	--	--	SRR11004529	This study
KS73	Denmark	Europe	2016	Urine	UTI	Lineage G	--	--	--	--	--	--	--	--	--	SRR11004528	This study
KS74	Denmark	Europe	2016	Urine	UTI	Lineage G	--	--	--	--	--	--	--	--	--	SRR11004527	This study
KS75	Denmark	Europe	2016	Urine	UTI	Lineage G	mph(C)	msr(A)	lnu(A)	--	--	--	--	--	--	SRR11004526	This study
KS76	Denmark	Europe	2016	Urine	UTI	Lineage G	mph(C)	msr(A)	--	--	--	--	--	--	--	SRR11004525	This study
KS77	Denmark	Europe	2016	Urine	UTI	Lineage G	--	--	--	--	--	--	--	--	--	SRR11004524	This study
KS79	Denmark	Europe	2016	Urine	UTI	Lineage G	--	--	--	--	--	--	--	--	splE	SRR11004523	This study
KS8	Denmark	Europe	2016	Urine	UTI	Lineage G	--	--	lnu(A)	--	--	--	--	--	splE	SRR11004488	This study
KS80	Denmark	Europe	2016	Urine	UTI	Lineage G	--	--	--	--	--	--	--	--	--	SRR11004521	This study
KS81	Denmark	Europe	2016	Urine	UTI	Lineage G	--	--	--	--	erm(44)v	--	--	--	--	SRR11004520	This study
KS82	Denmark	Europe	2016	Urine	UTI	Lineage G	--	--	--	--	--	--	--	--	--	SRR11004519	This study
KS83	Denmark	Europe	2016	Urine	UTI	Lineage G	--	--	--	--	erm(44)v	--	--	--	--	SRR11004518	This study
KS84	Denmark	Europe	2016	Urine	UTI	Lineage G	--	--	--	--	--	--	--	--	--	SRR11004517	This study
KS85	Denmark	Europe	2016	Urine	UTI	Lineage G	--	--	lnu(A)	--	--	tet(K)	--	--	--	SRR11004516	This study
KS86	Denmark	Europe	2016	Urine	UTI	Lineage G	--	--	lnu(A)	--	--	--	--	--	--	SRR11004515	This study
KS87	Denmark	Europe	2016	Urine	UTI	Lineage G	--	--	--	--	--	--	--	--	--	SRR11004514	This study
KS88	Denmark	Europe	2016	Urine	UTI	Lineage G	--	--	lnu(A)	--	--	--	--	--	--	SRR11004513	This study
KS89	Denmark	Europe	2016	Urine	UTI	Lineage G	--	msr(A)	--	--	--	--	--	--	splE	SRR11004512	This study
KS9	Denmark	Europe	2016	Urine	UTI	Lineage G	--	--	--	--	--	--	--	--	--	SRR11004377	This study
KS90	Denmark	Europe	2016	Urine	UTI	Lineage G	--	--	--	--	--	--	--	--	--	SRR11004510	This study
KS91	Denmark	Europe	2016	Urine	UTI	Lineage G	--	--	--	--	--	--	--	--	--	SRR11004509	This study
KS92	Denmark	Europe	2016	Urine	UTI	Lineage G	--	--	--	--	--	--	--	--	--	SRR11004508	This study
KS93	Denmark	Europe	2016	Urine	UTI	Lineage G	--	--	--	--	erm(44)v	--	--	--	--	SRR11004507	This study
KS94	Denmark	Europe	2016	Urine	UTI	Lineage G	--	--	--	--	--	--	--	--	--	SRR11004506	This study
KS95	Denmark	Europe	2016	Urine	UTI	Lineage G	--	--	--	--	--	--	--	--	--	SRR11004505	This study
KS96	Denmark	Europe	2016	Urine	UTI	Lineage G	mph(C)	msr(A)	--	--	--	--	--	--	--	SRR11004504	This study
KS97	Denmark	Europe	2016	Urine	UTI	Lineage G	--	--	--	erm(C)	--	--	--	--	--	SRR11004503	This study
KS98	Denmark	Europe	2016	Urine	UTI	Lineage G	mph(C)	msr(A)	lnu(A)	--	--	--	--	--	--	SRR11004502	This study
KS99	Denmark	Europe	2016	Urine	UTI	Lineage G	--	--	--	--	--	--	--	--	--	SRR11004501	This study
M	US	North America	Not available	Urine	UTI	Lineage G	--	--	--	--	--	--	--	--	--	SAMN05978691	Mortimer et al. 2017
Sap336	US	North America	2015	Urine	UTI	Lineage G	--	--	--	--	--	--	--	--	--	SAMN06173349	Mortimer et al. 2017
SCC01	US	North America	Not available	Urine	UTI	Lineage G	--	--	--	--	--	--	--	--	--	SRR6265709	Mortimer et al. 2017
SCC04	US	North America	Not available	Urine	UTI	Lineage G	--	--	--	--	--	--	--	--	--	SRR6265704	Mortimer et al. 2017
SCC05	US	North America	Not available	Urine	UTI	Lineage G	--	--	--	--	--	--	--	--	--	SRR6265705	Mortimer et al. 2017
SSC03	US	North America	Not available	Urine	UTI	Lineage G	--	--	--	--	--	--	--	--	--	SRR6265707	Mortimer et al. 2017
Troy	Turkey	Europe	Not available	ND	Colonisation	Lineage G	--	--	--	--	--	--	--	--	--	PRJNA352376	Mortimer et al. 2017
X	US	North America	Not available	Urine	UTI	Lineage G	--	--	--	--	--	--	--	--	--	SRR4938471	Mortimer et al. 2017
Footnotes:
*--: absent
☨SH: slaughterhouse sampling
☦EquipmentC: cutting table
§ EquipmentT: treadmill
¶ MeatS: shoulder
# MeatR: ribs

## Sheet: Appendix 1 Table 2
Article DOI: https://doi.org/10.3201/eid2703.200852
Foodborne Origin and Local and Global Spread of Staphylococcus saprophyticus Causing Human Urinary Tract Infections
Appendix 1
Appendix 1 Table 2. Genetic relatedness of among 338 S. saprophyticus recovered from urinary tract infections (UTIs) and colonization worldwide, 1997–2017
Strain_ID	1146	129	137	13	14	15	168	16	1815	18	19	2262	3201	3751	41	42	55	63	7108	758	889	9325	937	9556	9777	AC34	B2	BWH2	BWH3	JB027	KS10	KS100	KS101	KS102	KS103	KS104	KS105	KS106	KS107	KS108	KS109	KS11	KS110	KS111	KS112	KS113	KS114	KS115	KS116
1146	0	3348	1993	3803	2060	3292	891	1397	3467	3345	1489	3461	623	494	894	2663	827	3452	2679	1991	3809	3460	3810	2113	2200	1488	1659	3350	3795	4457	1591	2109	5394	7523	1686	2102	3505	3510	3361	875	701	2184	3515	3505	1314	2891	4919	1562	4920
129	3348	0	397	605	370	482	125	134	594	17	258	593	1566	1111	126	481	1999	587	473	401	615	591	614	462	465	257	389	29	599	612	374	463	1027	1460	293	450	3678	341	485	2174	1565	348	349	333	223	365	989	149	989
137	1993	397	0	423	264	262	29	172	375	397	50	373	714	933	32	224	1159	371	239	25	422	372	428	78	59	50	83	403	415	501	52	75	349	702	236	65	2161	450	316	1064	897	301	448	439	65	228	446	175	447
13	3803	605	423	0	236	67	217	233	524	603	371	518	2265	1653	220	531	2443	512	384	422	83	514	27	512	508	370	396	609	62	614	399	507	1125	1468	224	502	4003	581	484	2703	2095	286	592	572	312	326	1055	290	1056
14	2060	370	264	236	0	157	68	76	336	369	148	338	791	904	68	316	1339	325	173	264	246	329	242	286	277	150	190	368	232	304	221	284	581	883	44	277	2046	277	196	1383	1070	70	277	275	117	250	557	81	557
15	3292	482	262	67	157	0	177	190	455	479	303	448	2164	1542	180	413	2299	445	312	262	83	445	79	367	350	301	335	488	64	547	243	363	898	1243	153	357	3582	474	427	2515	2048	229	488	469	219	310	868	247	869
168	891	125	29	217	68	177	0	49	235	123	40	232	723	680	3	83	732	229	131	33	221	232	220	40	27	34	39	128	211	266	26	34	177	343	70	29	1060	185	239	692	733	107	186	175	40	171	251	55	252
16	1397	134	172	233	76	190	49	0	155	132	154	150	710	747	50	140	1051	148	189	173	231	151	231	211	212	152	161	134	228	308	171	212	519	641	53	207	1832	39	170	1026	839	108	45	47	171	165	489	12	489
1815	3467	594	375	524	336	455	235	155	0	592	291	41	2268	1517	237	544	2506	63	337	375	545	50	533	478	469	293	394	599	520	636	332	476	1002	1514	282	469	3631	608	420	2490	2296	347	613	599	213	461	1032	214	1033
18	3345	17	397	603	369	479	123	132	592	0	256	591	1565	1111	124	481	1997	585	471	401	613	589	612	460	463	255	388	24	597	608	371	461	1023	1455	293	448	3673	336	481	2173	1563	348	344	328	220	362	985	147	985
19	1489	258	50	371	148	303	40	154	291	256	0	287	765	1014	43	122	999	283	191	55	377	286	374	54	70	25	60	261	367	378	48	45	234	601	142	41	1750	296	309	930	943	180	301	286	62	235	356	162	357
2262	3461	593	373	518	338	448	232	150	41	591	287	0	2266	1516	234	545	2500	54	333	373	539	41	527	473	465	289	389	598	514	628	331	471	994	1505	286	464	3622	603	415	2485	2292	346	608	594	208	462	1025	206	1026
3201	623	1566	714	2265	791	2164	723	710	2268	1565	765	2266	0	190	726	1385	341	2262	1555	716	2273	2264	2269	850	922	763	851	1569	2262	2435	646	846	3222	4011	569	846	1600	1898	2332	291	303	1133	1898	1893	585	1849	3028	746	3029
3751	494	1111	933	1653	904	1542	680	747	1517	1111	1014	1516	190	0	683	883	317	1504	898	934	1661	1514	1657	1020	1019	1017	775	1112	1653	1906	749	1014	2043	3031	912	1011	1387	1514	1317	314	324	632	1517	1512	830	1284	1838	793	1839
41	894	126	32	220	68	180	3	50	237	124	43	234	726	683	0	86	735	231	132	36	224	234	223	43	30	37	42	129	214	269	27	37	180	346	70	32	1063	186	242	695	736	107	187	176	41	172	254	56	255
42	2663	481	224	531	316	413	83	140	544	481	122	545	1385	883	86	0	1608	537	375	227	540	538	542	273	242	124	244	486	529	586	166	271	443	936	306	260	2623	520	512	1270	1362	340	525	515	75	338	598	138	599
55	827	1999	1159	2443	1339	2299	732	1051	2506	1997	999	2500	341	317	735	1608	0	2493	1580	1159	2449	2499	2446	1152	1355	999	959	2003	2436	2887	1005	1149	3617	5374	1070	1144	2035	2180	2463	397	78	1392	2180	2172	937	2137	3317	1053	3318
63	3452	587	371	512	325	445	229	148	63	585	283	54	2262	1504	231	537	2493	0	328	371	533	51	521	470	462	285	388	592	508	622	330	468	990	1501	274	461	3616	598	406	2479	2287	338	603	589	209	451	1022	206	1023
7108	2679	473	239	384	173	312	131	189	337	471	191	333	1555	898	132	375	1580	328	0	242	390	333	386	341	340	188	298	476	377	416	228	335	739	987	137	334	2740	403	235	1557	1244	235	407	399	129	282	693	188	693
758	1991	401	25	422	264	262	33	173	375	401	55	373	716	934	36	227	1159	371	242	0	421	372	427	82	60	55	89	407	414	505	50	79	349	703	236	69	2162	455	319	1064	898	299	453	444	63	232	448	177	449
889	3809	615	422	83	246	83	221	231	545	613	377	539	2273	1661	224	540	2449	533	390	421	0	535	96	516	511	376	398	620	51	623	403	511	1140	1483	230	506	4020	583	496	2711	2106	293	594	574	309	325	1071	291	1072
9325	3460	591	372	514	329	445	232	151	50	589	286	41	2264	1514	234	538	2499	51	333	372	535	0	523	473	465	288	390	596	510	626	328	471	989	1503	276	464	3619	599	408	2484	2291	337	604	590	212	454	1020	209	1021
937	3810	614	428	27	242	79	220	231	533	612	374	527	2269	1657	223	542	2446	521	386	427	96	523	0	517	512	373	401	619	71	623	401	512	1136	1478	230	507	4013	588	494	2708	2097	290	599	579	311	333	1064	287	1065
9556	2113	462	78	512	286	367	40	211	478	460	54	473	850	1020	43	273	1152	470	341	82	516	473	517	0	91	47	80	469	506	612	66	61	453	800	253	46	2249	519	403	1126	961	349	520	507	74	282	533	217	534
9777	2200	465	59	508	277	350	27	212	469	463	70	465	922	1019	30	242	1355	462	340	60	511	465	512	91	0	63	96	472	500	607	51	86	412	816	252	77	2449	516	406	1217	1127	354	517	504	55	299	512	221	513
AC34	1488	257	50	370	150	301	34	152	293	255	25	289	763	1017	37	124	999	285	188	55	376	288	373	47	63	0	53	260	366	377	43	38	231	600	144	34	1749	297	308	929	945	176	302	287	59	237	354	159	355
B2	1659	389	83	396	190	335	39	161	394	388	60	389	851	775	42	244	959	388	298	89	398	390	401	80	96	53	0	390	388	532	63	83	389	674	155	61	1705	442	371	960	836	258	442	427	66	261	434	169	435
BWH2	3350	29	403	609	368	488	128	134	599	24	261	598	1569	1112	129	486	2003	592	476	407	620	596	619	469	472	260	390	0	604	615	378	470	1031	1463	292	457	3681	342	485	2177	1568	351	350	334	225	364	992	150	992
BWH3	3795	599	415	62	232	64	211	228	520	597	367	514	2262	1653	214	529	2436	508	377	414	51	510	71	506	500	366	388	604	0	602	392	501	1121	1458	222	496	3995	572	480	2700	2090	282	583	563	302	311	1050	285	1051
JB027	4457	612	501	614	304	547	266	308	636	608	378	628	2435	1906	269	586	2887	622	416	505	623	626	623	612	607	377	532	615	602	0	476	610	1349	1877	280	598	4837	754	522	2976	2643	305	759	742	303	396	1389	378	1390
KS10	1591	374	52	399	221	243	26	171	332	371	48	331	646	749	27	166	1005	330	228	50	403	328	401	66	51	43	63	378	392	476	0	62	338	548	220	58	1872	402	284	857	836	288	404	396	46	238	388	179	388
KS100	2109	463	75	507	284	363	34	212	476	461	45	471	846	1014	37	271	1149	468	335	79	511	471	512	61	86	38	83	470	501	610	62	0	452	799	250	45	2248	515	399	1124	956	346	516	503	67	272	534	218	535
KS101	5394	1027	349	1125	581	898	177	519	1002	1023	234	994	3222	2043	180	443	3617	990	739	349	1140	989	1136	453	412	231	389	1031	1121	1349	338	452	0	2289	546	439	6129	1170	984	3535	3141	614	1176	1162	216	723	1344	607	1345
KS102	7523	1460	702	1468	883	1243	343	641	1514	1455	601	1505	4011	3031	346	936	5374	1501	987	703	1483	1503	1478	800	816	600	674	1463	1458	1877	548	799	2289	0	771	783	8690	1537	1294	4696	4719	901	1542	1526	473	976	2044	763	2045
KS103	1686	293	236	224	44	153	70	53	282	293	142	286	569	912	70	306	1070	274	137	236	230	276	230	253	252	144	155	292	222	280	220	250	546	771	0	245	1679	250	179	1123	900	63	252	250	119	219	513	59	513
KS104	2102	450	65	502	277	357	29	207	469	448	41	464	846	1011	32	260	1144	461	334	69	506	464	507	46	77	34	61	457	496	598	58	45	439	783	245	0	2233	504	391	1121	954	341	505	492	66	268	519	213	520
KS105	3505	3678	2161	4003	2046	3582	1060	1832	3631	3673	1750	3622	1600	1387	1063	2623	2035	3616	2740	2162	4020	3619	4013	2249	2449	1749	1705	3681	3995	4837	1872	2248	6129	8690	1679	2233	0	3780	3662	2013	1765	2339	3785	3772	1487	3174	5599	1957	5600
KS106	3510	341	450	581	277	474	185	39	608	336	296	603	1898	1514	186	520	2180	598	403	455	583	599	588	519	516	297	442	342	572	754	402	515	1170	1537	250	504	3780	0	507	2070	1938	241	35	80	260	489	1172	39	1173
KS107	3361	485	316	484	196	427	239	170	420	481	309	415	2332	1317	242	512	2463	406	235	319	496	408	494	403	406	308	371	485	480	522	284	399	984	1294	179	391	3662	507	0	2266	2202	222	510	496	217	463	998	170	999
KS108	875	2174	1064	2703	1383	2515	692	1026	2490	2173	930	2485	291	314	695	1270	397	2479	1557	1064	2711	2484	2708	1126	1217	929	960	2177	2700	2976	857	1124	3535	4696	1123	1121	2013	2070	2266	0	337	1490	2073	2063	885	2100	3079	1189	3080
KS109	701	1565	897	2095	1070	2048	733	839	2296	1563	943	2292	303	324	736	1362	78	2287	1244	898	2106	2291	2097	961	1127	945	836	1568	2090	2643	836	956	3141	4719	900	954	1765	1938	2202	337	0	1095	1940	1931	767	1965	2888	842	2889
KS11	2184	348	301	286	70	229	107	108	347	348	180	346	1133	632	107	340	1392	338	235	299	293	337	290	349	354	176	258	351	282	305	288	346	614	901	63	341	2339	241	222	1490	1095	0	242	234	142	231	581	111	581
KS110	3515	349	448	592	277	488	186	45	613	344	301	608	1898	1517	187	525	2180	603	407	453	594	604	599	520	517	302	442	350	583	759	404	516	1176	1542	252	505	3785	35	510	2073	1940	242	0	85	264	492	1178	47	1179
KS111	3505	333	439	572	275	469	175	47	599	328	286	594	1893	1512	176	515	2172	589	399	444	574	590	579	507	504	287	427	334	563	742	396	503	1162	1526	250	492	3772	80	496	2063	1931	234	85	0	252	478	1163	45	1164
KS112	1314	223	65	312	117	219	40	171	213	220	62	208	585	830	41	75	937	209	129	63	309	212	311	74	55	59	66	225	302	303	46	67	216	473	119	66	1487	260	217	885	767	142	264	252	0	193	254	177	255
KS113	2891	365	228	326	250	310	171	165	461	362	235	462	1849	1284	172	338	2137	451	282	232	325	454	333	282	299	237	261	364	311	396	238	272	723	976	219	268	3174	489	463	2100	1965	231	492	478	193	0	743	171	744
KS114	4919	989	446	1055	557	868	251	489	1032	985	356	1025	3028	1838	254	598	3317	1022	693	448	1071	1020	1064	533	512	354	434	992	1050	1389	388	534	1344	2044	513	519	5599	1172	998	3079	2888	581	1178	1163	254	743	0	568	1
KS115	1562	149	175	290	81	247	55	12	214	147	162	206	746	793	56	138	1053	206	188	177	291	209	287	217	221	159	169	150	285	378	179	218	607	763	59	213	1957	39	170	1189	842	111	47	45	177	171	568	0	568
KS116	4920	989	447	1056	557	869	252	489	1033	985	357	1026	3029	1839	255	599	3318	1023	693	449	1072	1021	1065	534	513	355	435	992	1051	1390	388	535	1345	2045	513	520	5600	1173	999	3080	2889	581	1179	1164	255	744	1	568	0
KS117	3388	531	391	435	182	375	256	171	526	526	344	519	2111	1568	259	538	2528	510	215	391	447	518	445	474	485	345	396	533	432	544	367	472	953	1358	170	463	3572	501	379	2270	2099	236	504	489	253	454	913	169	914
KS118	3789	593	409	50	229	55	205	224	509	591	359	503	2257	1648	208	520	2433	497	369	408	65	499	59	497	492	358	381	598	40	593	387	492	1109	1447	219	487	3983	566	468	2689	2084	281	577	557	297	306	1037	281	1038
KS119	2168	361	170	460	250	307	94	215	393	360	122	390	1267	777	94	238	1489	385	221	170	462	391	464	219	185	124	169	360	452	453	140	210	418	702	232	207	2385	430	379	1194	1162	211	431	425	51	310	409	214	410
KS12	2103	446	71	507	280	361	37	205	473	444	47	468	847	1015	40	267	1148	465	332	75	511	468	512	51	81	40	74	453	501	601	59	52	445	789	248	37	2238	505	394	1123	957	342	506	493	69	272	524	211	525
KS120	1313	222	63	312	117	219	38	171	212	219	61	207	584	831	39	73	937	208	127	61	309	211	311	72	53	58	65	224	302	302	45	65	213	471	119	64	1485	259	217	886	767	140	263	251	6	193	252	177	253
KS121	2744	496	295	530	289	394	126	242	477	495	181	476	1479	830	128	344	1685	470	299	294	535	475	535	339	310	184	262	497	523	592	216	340	560	892	253	326	2914	534	465	1426	1286	317	537	529	107	357	529	240	530
KS122	1570	259	55	414	195	278	21	172	330	256	54	327	722	993	24	139	1080	324	177	53	417	327	416	65	44	49	57	261	407	403	41	60	280	590	188	56	1732	323	308	997	908	207	324	313	37	242	381	178	382
KS123	1034	136	35	278	125	183	25	69	270	134	47	267	684	810	28	86	686	264	134	38	281	267	281	47	38	41	46	139	272	285	24	41	203	401	126	40	1076	204	246	726	685	138	205	194	46	180	271	77	272
KS124	1590	373	49	398	217	246	28	174	331	370	50	330	648	748	29	163	1006	329	226	47	402	327	400	64	50	45	62	377	391	476	11	60	337	547	216	56	1871	402	284	859	838	287	404	396	47	240	388	182	388
KS125	1315	226	65	315	117	222	41	174	215	223	64	210	586	832	42	76	938	211	130	63	312	214	314	76	57	61	69	228	305	306	48	69	218	475	119	68	1489	264	220	885	768	141	268	256	10	197	256	180	257
KS126	3800	610	423	79	242	81	224	236	535	608	377	529	2264	1659	227	531	2438	523	385	422	86	525	88	519	515	376	400	615	61	621	407	514	1135	1475	229	509	4012	588	492	2702	2092	294	599	579	312	329	1060	293	1061
KS127	758	1700	1081	2387	940	2278	603	893	2060	1699	974	2052	309	285	606	1063	398	2049	1320	1081	2398	2054	2390	1230	1291	974	986	1704	2387	2489	1028	1229	2988	4080	740	1225	1925	1567	1853	447	322	1151	1569	1564	881	1361	2577	1057	2577
KS128	528	1262	866	1939	524	1939	674	728	1939	1262	911	1933	313	210	677	1241	251	1936	1009	866	1941	1929	1943	968	1079	910	817	1266	1938	2259	762	966	2455	3358	525	965	1324	1661	2019	276	274	1096	1667	1659	679	1674	2523	729	2524
KS129	3219	559	307	620	362	462	144	258	591	554	223	592	1405	1113	146	356	2037	583	392	306	632	587	632	329	332	224	259	560	617	725	235	333	614	1123	322	319	3410	636	565	1689	1411	365	640	628	173	398	701	270	701
KS13	1216	296	103	283	141	213	51	175	217	294	77	217	328	574	52	115	834	210	143	104	283	215	284	125	105	81	100	297	273	305	78	118	192	489	115	114	1555	297	233	644	622	151	297	287	49	206	324	173	324
KS130	3800	605	421	73	238	77	219	230	529	603	373	523	2264	1655	222	529	2439	517	378	420	80	519	82	513	509	372	393	610	55	614	401	508	1129	1469	226	503	4006	582	487	2701	2092	289	593	573	307	323	1054	288	1055
KS131	3322	490	307	464	234	396	231	167	436	486	308	431	2323	1312	234	516	2412	422	254	310	475	424	472	404	398	307	376	490	459	517	273	400	988	1289	212	392	3635	520	330	2200	2186	264	523	509	199	468	1000	168	1001
KS132	561	1503	961	1672	970	1418	469	634	1657	1502	756	1650	116	83	470	704	246	1650	862	959	1672	1651	1672	769	1043	754	539	1503	1662	2145	899	768	2609	3452	732	768	1349	1350	1600	227	213	1067	1349	1344	955	1702	2293	775	2294
KS133	453	1186	608	1648	1063	1490	405	427	1732	1185	618	1725	180	167	407	765	246	1718	993	606	1650	1723	1650	629	691	617	433	1185	1646	2013	446	629	2384	3105	900	630	1356	1184	1457	233	216	1013	1185	1185	490	1472	1995	570	1996
KS134	766	2054	1094	2088	653	2035	561	815	1975	2052	890	1970	357	179	562	1583	278	1973	1559	1091	2095	1970	2089	1218	1302	888	1042	2057	2088	2551	996	1220	2867	3898	475	1215	1601	2222	2082	299	247	1135	2224	2219	759	1666	2971	973	2971
KS135	1584	305	47	371	141	313	31	182	302	302	63	297	806	917	34	110	1240	293	225	47	380	297	373	70	41	56	74	311	368	403	47	65	248	653	119	58	1918	290	301	1050	1014	236	295	283	48	201	359	190	359
KS136	1770	415	105	359	198	247	59	175	328	413	84	326	615	664	60	203	1101	324	262	104	358	324	361	128	94	84	116	421	347	470	93	121	314	627	182	114	2024	427	285	827	846	273	428	420	55	235	409	175	410
KS137	2062	437	68	467	274	310	30	209	418	435	57	415	681	1022	33	249	1090	410	291	72	468	416	472	87	79	54	98	443	461	565	58	90	411	725	244	73	2093	502	337	1079	758	285	502	489	63	267	483	220	484
KS138	573	1592	608	1903	1018	1820	572	612	1986	1592	626	1988	297	250	575	1264	282	1983	1132	610	1911	1985	1907	797	784	629	802	1595	1901	2168	595	795	2486	3248	891	790	1278	1643	1929	172	269	933	1644	1642	362	1561	2246	644	2246
KS139	767	2052	1095	2088	653	2035	562	815	1974	2050	891	1969	357	179	563	1585	277	1972	1559	1092	2095	1969	2089	1219	1303	889	1043	2055	2088	2551	997	1221	2867	3898	475	1216	1601	2220	2081	299	246	1135	2222	2217	759	1664	2971	973	2971
KS14	3801	608	422	78	235	77	216	233	533	606	374	527	2267	1656	219	533	2444	521	385	421	67	523	87	515	509	373	397	613	42	620	399	510	1134	1474	225	505	4011	585	493	2707	2099	287	596	576	308	322	1066	292	1067
KS140	779	2112	1097	2110	671	2056	564	829	1997	2110	892	1992	384	180	565	1603	305	1995	1580	1094	2116	1992	2110	1218	1305	890	1043	2115	2109	2617	998	1220	3185	4218	493	1215	1713	2237	2104	330	282	1153	2239	2234	761	1728	3232	988	3232
KS141	721	2061	986	2450	978	2318	732	735	2381	2059	1009	2372	147	69	735	1390	380	2371	1552	985	2454	2373	2454	1068	1228	1006	892	2063	2446	2755	895	1066	3292	4333	680	1063	1680	1785	2322	350	332	1418	1786	1776	767	1940	2987	900	2988
KS142	560	1505	962	1675	972	1419	470	635	1659	1504	758	1652	114	84	471	706	244	1652	864	960	1675	1653	1675	771	1044	756	540	1505	1665	2147	900	770	2610	3449	734	770	1350	1351	1602	227	211	1069	1350	1345	956	1703	2294	776	2295
KS143	3805	610	418	79	240	79	214	231	537	608	369	531	2267	1655	217	538	2440	525	391	417	94	527	88	510	505	368	393	615	69	619	396	505	1136	1476	228	500	4012	578	494	2701	2093	293	589	569	304	318	1064	288	1065
KS144	767	2052	1095	2088	653	2035	562	815	1974	2050	891	1969	357	179	563	1585	277	1972	1559	1092	2095	1969	2089	1219	1303	889	1043	2055	2088	2551	997	1221	2867	3898	475	1216	1601	2220	2081	299	246	1135	2222	2217	759	1664	2971	973	2971
KS145	570	1592	610	1905	1018	1822	574	612	1986	1592	628	1988	294	249	577	1264	277	1983	1132	612	1913	1985	1909	799	786	631	804	1595	1903	2168	597	797	2486	3247	891	792	1276	1643	1929	169	264	936	1644	1642	362	1561	2246	644	2246
KS146	3302	598	300	703	357	542	141	303	612	594	201	610	1733	1146	143	371	2192	604	400	299	712	607	712	350	315	201	303	598	697	773	182	347	630	1140	315	335	3495	649	620	1998	1609	386	654	641	95	453	676	309	677
KS147	475	1270	704	1745	661	1663	340	665	1442	1271	699	1439	187	142	343	677	228	1438	845	705	1754	1440	1748	811	847	701	563	1273	1743	1731	733	810	2117	2938	544	807	1286	1045	1258	281	199	811	1048	1042	611	1107	1736	722	1736
KS148	752	1701	1082	2387	944	2278	602	892	2062	1700	973	2054	309	287	605	1065	396	2051	1320	1082	2398	2056	2390	1229	1291	973	984	1705	2387	2489	1029	1228	2991	4086	745	1224	1931	1567	1856	441	315	1154	1569	1564	881	1363	2579	1055	2579
KS149	508	1140	429	1362	686	1258	294	410	1305	1138	421	1301	194	165	297	660	243	1299	660	431	1370	1302	1362	443	505	423	363	1142	1357	1487	386	444	1638	2543	472	441	1019	842	1034	332	227	589	844	840	339	1062	1393	507	1393
KS15	5458	1008	259	975	518	751	161	419	847	1004	227	839	3157	2002	164	546	3680	834	614	259	994	834	987	358	328	226	315	1009	970	1200	231	360	1285	2182	469	345	6239	955	828	3529	3195	580	958	947	158	691	1264	453	1265
KS150	767	1839	1256	2676	1146	2443	572	1077	2281	1837	1117	2274	246	232	575	1343	399	2271	1396	1255	2679	2270	2680	1375	1448	1117	1013	1843	2678	2804	1069	1374	3518	4618	1037	1373	2060	1961	2229	312	355	1351	1964	1955	1016	1640	3087	1163	3088
KS151	841	2459	1273	2792	1342	2614	835	1033	2657	2459	1220	2654	411	142	838	1485	512	2642	1844	1273	2804	2650	2797	1422	1500	1222	1201	2461	2788	3097	1075	1417	3759	5234	984	1412	2130	2249	2639	342	500	1531	2248	2244	991	2358	3343	1045	3344
KS152	1460	238	44	370	148	300	33	138	288	235	27	284	734	989	36	115	973	280	189	48	376	283	373	45	57	20	48	240	366	373	43	36	220	562	142	32	1707	281	308	898	913	179	286	271	58	236	347	145	348
KS153	741	2206	1017	2626	1023	2417	759	863	2471	2205	1023	2462	150	93	762	1466	429	2461	1714	1016	2630	2465	2630	1099	1259	1020	923	2209	2621	2961	925	1097	3482	4632	721	1094	1810	1955	2478	348	363	1444	1956	1946	796	2034	3165	1029	3166
KS154	836	2456	1271	2789	1340	2611	832	1033	2653	2456	1217	2650	407	139	835	1481	507	2638	1843	1271	2801	2646	2794	1419	1497	1219	1198	2458	2785	3094	1074	1414	3755	5230	983	1409	2124	2247	2637	338	496	1527	2246	2242	990	2354	3341	1045	3342
KS155	3810	621	423	90	250	85	215	238	545	619	372	539	2272	1659	218	543	2445	533	394	422	97	535	99	515	510	371	394	626	72	630	400	510	1147	1487	239	505	4022	597	498	2704	2098	301	608	588	311	332	1070	296	1071
KS156	1125	2538	1386	3267	1570	2972	958	1337	3134	2538	1398	3125	450	417	961	1854	717	3118	1988	1385	3279	3120	3275	1671	1722	1398	1354	2542	3265	3719	1346	1664	4395	5979	1254	1663	2531	2768	3028	527	640	1727	2771	2758	1162	2456	3947	1460	3948
KS157	3997	597	432	391	250	338	221	209	479	594	333	472	2248	1678	224	505	2583	467	377	429	410	468	404	507	520	332	378	600	386	546	414	499	1150	1542	235	496	4146	539	435	2858	2105	297	549	532	278	357	1085	240	1085
KS158	3811	616	424	86	243	86	212	232	543	614	367	537	2269	1654	215	539	2441	531	394	423	101	533	95	512	509	366	391	621	76	626	399	507	1142	1484	231	502	4019	587	497	2706	2095	299	598	578	305	323	1071	290	1072
KS159	2918	640	166	712	412	497	121	259	698	640	188	693	1524	999	124	482	1902	689	502	167	721	689	722	240	202	184	215	647	707	810	158	242	671	1123	383	226	3153	631	631	1594	1460	484	636	621	136	411	709	267	710
KS16	2401	364	189	507	223	418	120	208	456	362	205	454	1661	1160	123	207	1913	452	327	191	514	451	514	236	235	204	182	368	500	568	193	234	455	915	220	226	2746	448	487	1718	1515	227	455	445	140	359	493	210	494
KS160	721	1887	656	2162	1135	2007	595	855	2252	1888	641	2254	416	277	598	1465	441	2249	1301	659	2170	2250	2168	930	834	644	938	1892	2161	2503	609	928	3052	4176	956	922	1604	1998	2202	200	392	1135	1999	1996	362	1735	2752	886	2752
KS161	712	1805	992	2463	1051	2265	593	937	2090	1805	972	2082	259	237	596	1005	365	2078	1462	991	2472	2083	2465	1228	1246	972	1027	1809	2462	2483	979	1227	3117	4352	758	1227	1951	1502	1873	318	284	1268	1503	1501	807	1466	2647	1104	2647
KS162	768	2054	1095	2089	654	2036	561	816	1975	2052	890	1970	357	180	562	1584	278	1973	1559	1092	2096	1970	2090	1219	1303	888	1043	2057	2089	2553	997	1221	2869	3900	476	1216	1603	2223	2083	300	247	1134	2225	2220	760	1667	2973	974	2973
KS163	504	1349	729	1795	1195	1639	405	577	1942	1349	646	1933	199	168	407	917	294	1926	1142	727	1797	1931	1798	841	812	645	648	1349	1793	2171	457	843	2573	3342	930	841	1463	1346	1576	256	225	1135	1346	1346	489	1490	2206	720	2207
KS164	1302	197	83	296	136	220	53	117	265	194	52	264	724	626	55	108	986	261	134	84	299	263	302	97	73	48	83	200	292	298	76	91	213	506	136	86	1572	246	269	704	844	163	246	233	54	191	301	124	302
KS165	2203	471	55	513	276	354	27	212	468	469	68	464	924	1014	30	243	1361	461	343	56	516	464	517	89	58	61	96	478	505	605	52	82	412	815	251	73	2448	513	413	1214	1132	357	514	501	56	301	516	219	517
KS166	3301	602	299	707	358	543	143	303	615	598	203	613	1732	1146	145	369	2191	607	405	298	716	610	716	350	315	203	302	602	701	775	184	347	627	1136	317	335	3497	650	619	1999	1611	389	655	642	97	453	672	309	673
KS167	836	2457	1272	2789	1340	2611	832	1033	2652	2457	1217	2649	406	139	835	1483	505	2637	1843	1272	2801	2645	2794	1420	1498	1219	1199	2459	2785	3094	1074	1415	3755	5229	983	1410	2124	2248	2636	335	494	1529	2247	2243	990	2354	3341	1045	3342
KS168	3813	622	421	94	249	94	218	240	548	620	373	542	2271	1660	221	536	2453	536	399	420	101	538	103	513	512	372	393	627	76	636	404	508	1148	1491	238	503	4027	597	505	2713	2105	298	608	588	312	339	1068	297	1069
KS169	3428	600	426	406	158	326	146	148	451	598	253	449	1874	1180	147	523	2167	443	350	426	415	441	413	477	494	251	394	601	396	539	411	474	941	1296	123	465	3635	523	404	1942	1837	280	524	519	223	426	957	151	957
KS17	646	128	40	171	65	128	30	52	165	126	45	164	476	436	31	64	483	163	118	43	176	162	172	46	44	40	40	131	165	219	28	40	170	255	65	36	836	156	177	448	486	104	157	149	49	144	209	60	209
KS170	2745	499	297	533	291	398	129	243	477	498	183	476	1478	832	131	349	1689	470	303	296	538	475	538	342	313	186	269	500	526	596	219	343	566	898	255	329	2918	538	472	1424	1289	320	541	533	113	357	536	241	537
KS171	1135	180	40	280	147	213	35	75	269	179	26	266	622	749	37	105	613	262	175	43	286	265	285	45	56	16	45	182	278	302	35	38	220	461	141	35	1260	221	256	660	627	153	225	213	51	180	279	82	280
KS172	575	1594	607	1905	1015	1822	573	612	1986	1594	627	1988	299	249	576	1265	282	1983	1134	609	1913	1985	1909	798	785	630	803	1597	1903	2169	597	796	2489	3251	888	791	1279	1645	1929	171	269	935	1646	1644	362	1562	2249	644	2249
KS173	771	2055	1098	2090	653	2037	563	816	1976	2053	892	1971	360	182	564	1585	281	1974	1559	1095	2097	1971	2091	1221	1306	890	1045	2058	2090	2555	999	1223	2870	3904	475	1218	1607	2222	2082	304	251	1136	2224	2219	762	1665	2974	975	2974
KS174	3800	613	420	75	243	74	215	228	535	611	367	529	2267	1649	218	537	2438	523	388	419	90	525	84	509	506	366	393	618	65	616	397	504	1134	1472	232	499	4008	578	492	2703	2093	294	589	569	304	320	1061	285	1062
KS175	894	125	33	222	69	181	6	49	240	123	45	237	727	683	9	88	736	234	135	37	226	237	225	46	33	39	45	128	216	272	30	40	183	348	71	35	1066	186	244	695	737	110	187	176	41	172	257	55	258
KS176	2599	409	185	535	245	443	108	223	482	407	191	481	1609	1237	111	251	2059	476	375	187	545	477	541	219	228	189	175	415	532	609	185	218	501	948	245	210	2895	443	498	1763	1619	253	450	440	136	381	533	226	534
KS177	719	2061	985	2449	980	2317	733	735	2382	2059	1009	2373	146	69	736	1390	379	2372	1552	984	2453	2374	2453	1068	1228	1006	893	2063	2445	2757	895	1066	3293	4334	682	1063	1678	1786	2323	349	331	1420	1787	1777	766	1942	2988	900	2989
KS178	2597	404	179	529	242	436	102	224	476	402	186	475	1609	1234	105	249	2061	470	371	181	539	471	535	212	221	184	167	410	526	602	181	211	497	943	242	203	2890	438	493	1759	1619	249	445	435	130	377	527	226	528
KS179	2919	641	166	712	411	498	120	258	696	641	188	691	1524	999	123	482	1902	687	503	167	721	687	722	240	202	184	215	648	707	810	156	242	671	1123	382	226	3153	630	631	1594	1460	486	635	620	137	410	709	266	710
KS18	2689	480	241	398	178	325	131	196	347	478	191	343	1559	900	132	377	1587	338	41	244	404	343	400	344	341	188	301	483	391	430	228	338	750	1001	141	337	2753	409	251	1559	1247	240	413	405	129	290	703	195	703
KS180	2070	425	73	515	265	363	41	215	476	423	67	473	1034	929	44	262	1417	469	328	73	516	471	519	108	84	63	110	433	506	565	76	108	401	821	233	96	2298	483	408	1162	1084	339	484	471	83	275	506	216	507
KS181	2198	359	221	437	248	299	111	208	380	358	164	377	1286	781	111	234	1510	372	217	221	439	378	441	268	245	168	190	358	429	455	195	257	418	714	230	256	2413	430	374	1193	1156	202	431	425	109	312	405	207	406
KS182	548	1293	398	1341	432	1208	422	503	1247	1292	605	1242	223	120	422	888	252	1245	1057	397	1349	1240	1342	613	615	603	531	1291	1345	1819	504	611	1870	2593	373	613	1000	1503	1349	266	205	758	1502	1504	319	1254	1874	647	1874
KS183	528	1465	805	1734	922	1618	624	866	1829	1465	793	1823	219	116	627	1154	67	1817	1218	806	1733	1821	1735	908	1007	790	820	1466	1726	2224	695	904	2659	3577	696	902	1413	1626	1981	283	64	1161	1624	1621	624	1703	2430	868	2431
KS184	3795	598	417	69	235	73	214	230	526	596	372	520	2263	1653	217	529	2438	514	379	416	58	516	78	511	505	371	391	603	23	609	396	506	1128	1466	225	501	4000	576	484	2700	2093	286	587	567	305	316	1056	288	1057
KS185	2074	424	74	515	263	362	40	213	475	422	67	472	1037	929	43	261	1418	468	328	74	516	470	519	107	84	63	111	432	506	565	77	107	401	821	231	95	2298	481	407	1163	1084	338	482	469	82	274	505	214	506
KS186	2926	641	167	718	413	503	122	259	701	641	189	696	1527	999	125	485	1906	692	505	168	727	692	728	244	204	185	218	648	713	813	158	246	676	1128	383	230	3158	631	636	1599	1464	483	636	621	137	411	714	267	715
KS187	3810	615	428	85	246	85	215	234	544	613	377	538	2270	1660	218	541	2444	532	390	427	74	534	94	522	515	376	399	620	49	623	402	517	1140	1482	231	512	4018	588	492	2709	2096	296	599	579	310	326	1070	293	1071
KS188	814	1986	1175	2611	1333	2285	477	1147	2357	1982	1030	2350	293	224	478	1348	359	2344	1653	1176	2621	2345	2614	1242	1342	1028	867	1988	2611	2809	1060	1236	3238	4349	1036	1238	1855	2155	2291	397	276	1464	2159	2151	1037	1907	2941	1204	2942
KS189	1535	338	70	331	170	217	22	115	290	337	54	289	602	486	22	180	907	292	209	66	332	285	334	76	63	55	59	343	324	407	63	70	270	494	168	66	1817	371	237	595	724	259	371	365	72	203	340	115	341
KS19	2102	448	74	500	277	356	31	204	467	446	48	462	843	1012	34	269	1148	459	330	78	504	462	505	57	86	41	76	455	494	597	61	56	449	790	244	41	2237	501	385	1119	953	341	502	489	64	263	524	210	525
KS190	570	1546	501	1787	968	1657	594	244	2016	1544	630	2008	116	60	596	1109	315	2006	1206	500	1792	2009	1793	690	744	628	692	1547	1786	2276	410	688	2319	3099	682	686	1183	1298	1851	226	287	1168	1298	1289	281	1487	2091	410	2092
KS191	985	253	120	250	108	179	65	146	169	251	97	171	336	485	66	113	614	166	133	122	248	169	251	126	135	100	98	254	239	285	108	116	195	396	105	116	1315	271	216	428	488	123	271	262	74	199	278	145	278
KS192	1135	181	40	278	149	212	32	74	267	180	24	264	622	751	34	105	612	260	172	43	284	263	283	43	53	14	43	183	276	299	31	36	218	459	143	33	1258	220	254	662	627	154	224	212	48	179	277	81	278
KS193	3802	605	418	67	238	69	211	230	524	603	366	518	2262	1650	214	531	2433	512	380	417	82	514	76	507	502	365	390	610	57	609	393	502	1126	1464	227	497	4000	580	483	2700	2086	290	591	571	302	320	1049	288	1050
KS194	1587	307	52	372	141	314	29	185	302	304	64	297	805	917	32	110	1240	293	226	52	381	297	374	73	44	57	75	313	369	407	49	70	253	658	118	63	1923	293	300	1052	1013	238	298	286	52	202	362	193	362
KS195	3804	609	418	73	242	74	213	232	528	607	369	522	2268	1657	216	534	2443	516	384	417	80	518	82	509	503	368	391	614	55	616	394	504	1130	1470	230	499	4006	581	488	2704	2094	287	592	572	306	323	1054	288	1055
KS196	816	1949	982	2524	991	2348	860	907	2541	1948	889	2535	51	214	863	1568	435	2531	1759	984	2534	2533	2528	1123	1190	887	1129	1953	2522	2937	833	1121	3676	4690	655	1117	2036	2277	2522	337	375	1320	2276	2269	757	1902	3486	1079	3487
KS197	984	252	119	249	107	178	65	146	169	250	96	171	336	485	66	112	614	166	132	121	247	169	250	125	134	99	97	253	238	284	108	115	194	395	104	115	1314	270	215	428	488	122	270	261	74	198	277	145	277
KS198	1588	372	47	397	219	243	29	168	331	369	48	330	645	746	30	163	1003	329	225	45	401	327	399	64	48	43	63	376	390	473	15	58	333	543	218	54	1867	399	282	857	835	286	401	393	42	238	385	178	385
KS199	4883	947	323	1120	515	913	189	449	979	942	264	970	2956	1779	192	505	3213	970	667	323	1131	968	1131	404	378	264	338	948	1116	1280	283	402	798	2003	483	389	5459	1040	935	3010	2736	553	1047	1039	230	710	1252	530	1253
KS20	788	146	28	203	124	134	24	74	165	145	20	162	345	374	24	61	296	163	157	30	206	163	203	32	45	9	32	148	201	218	26	25	179	339	115	27	880	160	163	377	314	143	162	155	28	124	207	82	207
KS200	494	1348	730	1795	1194	1639	406	577	1942	1348	647	1933	200	166	408	918	285	1926	1142	728	1797	1931	1798	842	812	646	649	1348	1793	2171	457	844	2572	3341	929	842	1463	1346	1576	247	215	1135	1346	1346	490	1489	2206	720	2207
KS201	1541	345	79	339	169	225	21	115	297	344	54	296	602	486	21	187	908	299	217	75	340	292	342	84	72	55	56	344	332	414	64	78	279	503	167	74	1826	370	236	596	723	267	370	364	73	202	349	115	350
KS202	2897	534	168	559	349	436	81	185	562	534	113	562	1419	909	84	325	1751	554	439	171	567	556	570	220	183	115	208	540	557	644	109	223	528	981	319	208	2838	568	539	1456	1339	370	572	565	56	316	565	183	566
KS203	1987	397	19	419	263	259	27	171	373	397	48	371	713	930	30	222	1155	369	239	18	418	370	424	74	54	48	81	403	411	500	47	71	342	697	236	61	2156	451	314	1061	895	300	449	440	60	230	442	174	443
KS204	3817	619	426	93	255	89	218	239	547	617	375	541	2272	1667	221	545	2449	535	397	425	100	537	102	518	514	374	397	624	75	635	404	513	1149	1488	244	508	4026	596	505	2709	2103	297	607	587	311	335	1071	295	1072
KS205	3217	564	315	625	363	466	147	258	595	559	225	596	1404	1115	149	361	2036	587	394	314	637	591	637	338	341	226	263	563	622	730	238	340	619	1128	323	326	3414	637	567	1691	1411	370	641	629	177	400	707	270	707
KS206	3298	597	305	705	356	542	143	303	611	593	206	609	1731	1148	145	369	2191	603	399	304	714	606	714	355	322	206	307	597	699	770	188	352	630	1142	315	340	3495	648	618	1998	1611	385	653	640	101	452	673	309	674
KS207	3809	617	422	83	247	83	214	237	536	615	369	530	2269	1659	217	533	2446	524	394	421	90	526	92	510	507	368	390	622	65	624	398	505	1139	1480	235	500	4016	590	496	2711	2099	295	601	581	310	330	1061	293	1062
KS208	771	2055	1097	2090	654	2037	561	817	1976	2053	891	1971	358	180	562	1584	280	1974	1561	1094	2097	1971	2091	1220	1305	889	1043	2058	2090	2554	998	1222	2870	3902	476	1217	1606	2224	2084	300	249	1137	2226	2221	761	1667	2974	975	2974
KS209	3805	614	422	83	246	83	215	234	538	612	370	532	2267	1658	218	538	2446	526	388	421	90	528	92	511	508	369	391	619	65	625	399	506	1140	1480	235	501	4014	589	493	2704	2098	293	600	580	309	328	1064	291	1065
KS21	2229	429	87	482	285	326	36	169	448	429	63	444	906	978	39	273	1272	442	299	90	484	442	488	94	87	58	99	436	477	564	67	93	408	799	252	78	2323	477	361	1096	906	346	477	467	64	239	498	176	499
KS210	768	2055	1096	2089	654	2036	561	815	1974	2053	891	1969	356	181	562	1585	278	1972	1560	1093	2096	1969	2090	1220	1304	889	1043	2058	2089	2553	997	1222	2867	3900	476	1217	1603	2222	2082	301	247	1135	2224	2219	760	1665	2972	974	2972
KS211	582	1595	609	1910	1019	1827	574	615	1992	1595	628	1994	300	250	577	1269	287	1989	1136	611	1918	1991	1914	801	787	631	806	1598	1908	2172	598	799	2493	3258	891	794	1288	1649	1934	177	272	938	1650	1648	363	1565	2254	647	2254
KS212	899	2297	1247	2993	1511	2663	552	1372	2682	2294	1064	2674	292	210	553	1405	401	2669	1877	1248	3002	2670	2996	1280	1463	1062	909	2299	2992	3153	1181	1274	3943	5104	1221	1276	2017	2396	2545	381	359	1819	2401	2392	1114	2145	3372	1430	3373
KS213	2823	510	139	582	229	505	87	198	488	507	135	488	1634	1167	90	226	2079	482	340	143	595	485	592	182	166	134	180	513	579	649	106	183	499	982	226	170	3023	486	532	2025	1751	291	493	474	104	388	530	203	531
KS214	1589	310	54	374	143	316	32	186	307	307	65	302	807	919	35	115	1244	298	228	54	383	302	376	76	48	58	79	316	371	409	50	71	254	660	119	64	1925	296	305	1052	1016	239	301	289	51	203	366	194	366
KS215	768	2055	1096	2089	654	2036	562	816	1975	2053	891	1970	358	180	563	1583	279	1973	1559	1093	2096	1970	2090	1219	1304	889	1043	2058	2089	2553	998	1221	2868	3901	476	1216	1604	2223	2082	301	248	1136	2225	2220	761	1666	2972	975	2972
KS216	477	1248	681	1744	636	1668	342	667	1420	1249	700	1417	193	145	345	653	233	1415	821	682	1753	1418	1747	787	824	702	540	1251	1742	1711	710	785	2097	2915	520	783	1265	1022	1263	287	206	813	1025	1019	613	1105	1713	724	1713
KS217	731	2084	1070	2473	1487	2251	847	901	2443	2086	1163	2439	329	105	850	1211	461	2426	1649	1069	2484	2437	2476	1232	1336	1165	992	2089	2469	2818	1001	1225	2884	4102	1214	1222	1880	1892	2107	305	420	1612	1893	1884	885	2168	2452	946	2453
KS218	3807	614	416	77	240	77	211	234	531	612	364	525	2269	1655	214	532	2438	519	393	415	92	521	86	506	502	363	388	619	67	618	394	501	1132	1475	227	496	4010	582	491	2701	2089	294	593	573	300	316	1057	291	1058
KS219	1296	194	74	290	131	216	51	115	263	191	45	262	724	623	53	106	983	259	130	75	293	261	296	90	64	41	80	197	286	293	69	84	204	497	131	79	1563	244	264	702	841	158	244	231	49	189	295	122	296
KS22	3792	638	325	570	284	474	205	249	550	633	329	546	2571	1464	208	507	2574	538	371	329	581	541	578	407	411	328	341	640	561	660	297	401	1036	1422	227	396	4153	624	354	2533	2288	344	627	615	265	521	997	248	998
KS220	780	2111	1094	2106	673	2052	562	826	1996	2109	890	1991	385	178	563	1605	304	1994	1582	1091	2112	1991	2106	1216	1302	888	1041	2114	2105	2614	996	1218	3184	4218	494	1213	1712	2236	2104	330	281	1153	2238	2233	759	1729	3232	983	3232
KS221	968	2521	1332	2633	1443	2452	795	922	2540	2521	1116	2537	481	230	798	1497	647	2527	1589	1331	2641	2534	2636	1354	1545	1117	1129	2526	2625	3113	1084	1351	3644	5242	1116	1342	2217	2240	2434	526	608	1563	2242	2235	957	2328	3258	1079	3259
KS222	777	2110	1094	2107	672	2053	563	826	1995	2108	891	1990	382	178	564	1604	302	1993	1581	1091	2113	1990	2107	1217	1303	889	1042	2113	2106	2614	997	1219	3181	4215	494	1214	1709	2235	2102	326	279	1153	2237	2232	759	1727	3229	984	3229
KS223	3222	566	313	628	365	467	144	260	598	561	225	599	1408	1113	146	368	2038	590	396	312	640	594	640	337	338	226	262	565	625	733	235	339	622	1131	325	325	3418	636	568	1695	1414	371	640	628	172	399	711	272	711
KS224	1833	453	94	406	211	286	38	204	380	451	70	378	660	675	38	211	1090	377	316	93	410	376	408	128	97	68	114	455	398	517	75	120	360	664	194	113	2124	472	315	896	863	300	473	463	76	266	444	208	445
KS225	833	2454	1271	2788	1339	2610	831	1033	2650	2454	1216	2647	405	138	834	1480	503	2635	1840	1271	2800	2643	2793	1418	1496	1218	1197	2456	2784	3092	1073	1413	3753	5226	982	1408	2121	2245	2635	335	493	1527	2244	2240	989	2352	3339	1045	3340
KS226	3463	595	377	517	333	445	232	152	56	593	288	47	2267	1510	234	539	2500	59	333	377	538	46	526	476	468	290	392	600	513	632	331	474	997	1510	280	467	3627	604	414	2490	2295	346	609	595	210	460	1026	210	1027
KS227	5615	986	629	870	472	697	302	426	859	981	441	852	3181	2072	305	653	3991	845	620	630	886	847	883	718	712	437	611	989	863	1204	553	718	1676	2423	408	702	6409	997	805	3904	3440	521	1000	983	389	610	1609	496	1610
KS228	768	2166	1096	2157	711	2039	565	846	2036	2165	894	2031	353	186	566	1615	321	2034	1631	1093	2163	2031	2158	1219	1307	892	1044	2169	2156	2692	1000	1221	3195	4235	535	1216	1682	2250	2149	330	295	1199	2252	2247	759	1749	3203	1004	3203
KS229	480	1273	703	1749	662	1667	340	667	1445	1274	698	1442	189	147	343	677	232	1441	847	704	1758	1443	1752	810	846	700	563	1276	1747	1734	732	809	2120	2943	545	806	1291	1047	1261	287	203	812	1050	1044	610	1108	1736	724	1736
KS23	3784	630	313	553	272	457	193	244	531	625	318	527	2566	1454	196	497	2570	519	360	317	564	522	561	394	396	317	329	632	544	642	288	388	1020	1404	218	383	4136	609	333	2530	2285	334	612	600	262	511	979	243	980
KS230	784	2109	1098	2110	670	2056	565	827	1997	2107	893	1992	387	179	566	1607	308	1995	1582	1095	2116	1992	2110	1219	1306	891	1044	2112	2109	2616	1000	1221	3186	4221	493	1216	1716	2234	2104	331	284	1156	2236	2231	761	1726	3234	985	3234
KS231	685	1998	950	2678	1077	2500	728	914	2667	1999	917	2658	130	141	731	1568	352	2651	1851	949	2686	2655	2680	1132	1221	915	1013	2002	2677	2871	874	1130	3382	4248	753	1128	1847	2019	2535	308	227	1452	2019	2015	722	1978	3078	993	3079
KS232	3463	618	190	708	309	598	115	263	616	616	188	615	2157	1329	118	336	2597	611	494	194	723	610	719	266	246	187	245	623	707	796	188	264	669	1237	305	252	3771	635	687	2363	2067	361	644	628	140	470	702	265	703
KS233	1163	2578	1588	3071	1304	2826	981	1381	2729	2578	1434	2723	502	431	984	2012	667	2718	2131	1585	3081	2721	3076	1793	1857	1434	1406	2582	3071	3837	1352	1787	4727	6314	1151	1783	2971	2984	2724	618	599	1522	2986	2979	1187	2162	4359	1551	4360
KS234	3412	419	403	94	197	85	177	184	392	418	322	390	2006	1583	180	459	2228	383	297	402	95	385	102	448	446	322	330	420	82	433	352	442	833	1100	183	439	3453	478	378	2081	1827	242	484	472	265	277	790	185	791
KS235	3810	609	428	89	244	91	219	235	547	607	379	541	2272	1661	222	544	2445	535	389	427	78	537	98	526	516	378	403	614	53	626	403	521	1148	1486	232	516	4022	587	499	2709	2096	296	598	578	310	323	1078	294	1079
KS236	3225	569	319	636	370	471	146	261	601	564	226	602	1408	1115	148	366	2042	593	398	318	648	597	648	343	344	227	263	568	633	737	243	345	629	1138	329	331	3425	640	573	1698	1412	375	644	632	175	401	716	273	716
KS237	986	254	126	251	107	180	67	147	170	252	101	172	337	485	68	114	616	167	133	128	249	170	252	131	141	104	100	255	240	286	113	121	200	400	104	121	1316	271	216	429	490	123	271	262	79	199	279	146	279
KS238	768	1718	890	2136	999	1992	475	785	1903	1716	787	1896	338	228	477	973	410	1892	1320	890	2146	1898	2141	1021	1059	787	792	1721	2137	2322	801	1019	2989	4089	738	1016	1880	1457	1600	437	316	1188	1459	1454	677	1277	2523	960	2523
KS239	3249	531	390	330	162	298	138	133	428	526	238	423	1776	1427	141	527	2230	414	244	392	341	420	337	441	420	239	362	534	322	465	278	441	841	1132	147	430	3243	386	285	2096	1738	243	395	383	186	290	849	129	850
KS24	3308	604	313	713	365	548	149	307	621	600	214	619	1735	1154	151	380	2195	613	409	312	722	616	722	364	329	214	314	604	707	785	190	363	645	1155	322	351	3509	659	628	2003	1613	393	664	651	104	459	688	313	689
KS240	653	1647	1087	2142	1120	1883	565	790	2083	1647	855	2074	180	136	568	905	344	2074	1312	1085	2144	2075	2142	893	1168	853	662	1647	2134	2595	926	894	3226	4116	883	893	1712	1620	2007	290	285	1230	1619	1617	959	1854	2852	931	2853
KS241	937	2327	1182	2426	1357	2250	661	860	2335	2327	1012	2330	440	331	664	1342	678	2322	1573	1181	2431	2331	2426	1224	1390	1010	988	2332	2418	2893	953	1223	3428	4983	1022	1215	2060	2031	2240	528	595	1524	2033	2026	867	2156	3039	1015	3040
KS242	907	2445	1396	2645	1357	2476	727	862	2573	2445	1074	2569	500	125	730	1585	631	2559	1606	1395	2653	2564	2650	1442	1564	1073	1182	2451	2638	3186	1114	1443	3685	5212	1086	1433	2320	2330	2523	509	624	1585	2329	2323	937	2264	3359	1008	3360
KS243	3798	602	422	71	237	75	220	230	527	600	374	521	2264	1656	223	527	2438	515	377	421	78	517	80	513	510	373	394	607	53	612	403	508	1127	1467	225	503	4004	579	484	2699	2092	289	590	570	308	321	1052	287	1053
KS244	579	1598	610	1912	1021	1828	573	611	1992	1598	627	1994	298	253	576	1268	286	1989	1134	612	1920	1991	1916	799	786	630	804	1601	1910	2173	597	797	2493	3255	894	792	1289	1645	1934	182	274	935	1646	1644	363	1564	2250	643	2250
KS245	3298	597	300	703	358	542	145	303	610	593	206	608	1734	1149	147	369	2193	602	398	299	712	605	712	352	317	206	304	597	697	770	187	349	628	1138	317	337	3493	652	621	1999	1613	383	657	644	98	455	674	310	675
KS246	592	1114	772	1724	879	1706	687	591	1918	1112	932	1914	271	298	690	1342	78	1910	1020	774	1735	1913	1727	950	942	934	839	1117	1723	2177	653	945	2449	3537	811	943	1424	1695	1906	301	34	713	1697	1687	642	1531	2371	595	2372
KS247	508	1220	933	1747	1005	1635	680	748	1620	1220	1014	1618	205	37	683	906	320	1606	901	934	1754	1617	1751	1020	1019	1017	775	1221	1746	2009	749	1014	2143	3097	1014	1011	1412	1520	1416	313	331	734	1523	1518	830	1398	1840	793	1841
KS248	722	2060	986	2450	979	2318	734	735	2383	2058	1009	2374	149	69	737	1391	382	2373	1551	985	2454	2375	2454	1068	1228	1006	893	2062	2446	2757	894	1066	3293	4337	681	1063	1681	1785	2324	351	334	1418	1786	1776	766	1940	2988	900	2989
KS249	2922	640	164	713	411	499	120	258	698	640	187	693	1528	999	123	482	1905	689	502	165	722	689	723	238	200	183	212	647	708	810	157	240	671	1123	382	224	3153	632	633	1595	1463	486	637	622	135	412	709	266	710
KS25	3226	562	321	638	370	473	150	261	605	557	228	606	1407	1116	152	368	2037	597	401	320	650	601	650	344	346	229	265	561	635	739	244	348	630	1139	328	334	3426	640	576	1695	1410	376	644	632	177	400	716	273	716
KS250	786	2114	1095	2113	673	2059	563	828	1997	2112	892	1992	386	181	564	1604	305	1995	1585	1092	2119	1992	2113	1218	1304	890	1042	2117	2112	2619	998	1220	3186	4222	495	1215	1714	2239	2107	332	282	1153	2241	2236	761	1730	3235	987	3235
KS251	2666	476	274	502	272	367	126	242	456	475	179	455	1474	821	128	310	1645	449	269	273	507	454	507	315	292	182	242	478	495	568	216	312	529	840	236	301	2846	533	450	1407	1232	286	535	528	110	353	505	240	506
KS252	1585	307	48	374	142	317	33	185	304	304	65	299	808	916	36	112	1242	295	227	48	383	299	376	73	44	58	78	313	371	407	49	68	251	656	119	61	1921	294	305	1052	1016	238	299	287	50	204	363	193	363
KS253	2202	468	64	511	278	355	30	215	476	466	75	472	927	1020	33	249	1361	469	346	65	514	472	515	97	35	68	103	475	503	613	54	90	417	820	253	81	2454	516	411	1220	1132	354	517	504	57	302	520	221	521
KS254	2600	407	182	533	241	440	110	225	484	405	191	483	1611	1234	113	249	2062	478	378	184	543	479	539	216	228	189	174	413	530	611	186	215	503	949	241	207	2896	441	500	1767	1623	251	448	438	137	381	533	228	534
KS255	2199	466	60	511	271	354	29	212	471	464	66	467	926	1017	32	243	1358	464	341	61	514	467	515	92	32	61	100	473	503	608	53	85	414	816	246	76	2449	513	408	1218	1129	355	514	501	57	297	515	219	516
KS256	2198	469	64	510	277	353	34	217	471	467	71	467	925	1022	37	240	1359	464	343	65	513	467	514	94	35	66	101	476	502	612	59	89	418	821	252	80	2454	518	407	1222	1130	356	519	506	63	303	518	224	519
KS257	2195	462	56	509	275	353	28	214	468	460	71	464	925	1018	31	241	1356	461	342	57	512	464	513	92	31	64	101	469	501	607	51	85	409	815	250	76	2448	513	410	1217	1130	354	514	501	57	300	514	221	515
KS258	2652	461	106	509	280	356	79	208	497	459	101	493	1440	1034	82	247	1791	492	317	107	512	493	513	147	144	99	152	468	498	625	111	140	487	864	270	131	2901	507	436	1511	1576	347	510	502	96	331	530	213	531
KS259	2199	467	58	510	278	352	28	215	473	465	69	469	925	1020	31	242	1358	466	344	59	513	469	514	93	31	62	100	474	502	609	56	86	412	817	252	77	2450	518	410	1218	1130	355	519	506	57	301	516	221	517
KS26	3806	607	422	82	239	85	217	233	539	605	378	533	2267	1657	220	534	2441	527	380	421	71	529	91	517	512	377	396	612	46	619	402	512	1136	1475	229	507	4013	582	488	2709	2098	288	593	573	310	325	1065	291	1066
KS260	1289	363	117	280	147	218	65	187	246	361	76	245	465	561	66	152	929	242	206	114	282	242	281	133	117	79	129	367	271	356	97	132	257	497	126	124	1585	322	227	642	681	214	327	322	59	172	338	185	338
KS261	1215	297	102	282	139	212	49	178	217	295	75	217	329	571	50	114	836	210	145	103	282	215	283	124	104	79	99	298	272	306	76	117	191	488	113	113	1554	298	232	645	623	152	298	288	48	205	323	176	323
KS262	730	1620	1092	2382	869	2255	671	1002	2263	1620	1050	2255	358	248	674	1369	294	2256	1230	1091	2382	2251	2386	1294	1359	1049	1030	1624	2381	2643	957	1292	2964	4040	767	1291	1712	1933	2278	314	285	1386	1938	1930	817	1760	2835	1003	2836
KS263	1589	313	54	379	142	322	38	187	310	310	71	305	809	920	41	115	1243	301	230	54	388	305	381	79	51	64	83	319	376	414	54	74	258	663	120	67	1928	299	308	1054	1017	238	304	292	56	210	370	197	370
KS264	813	1985	1176	2608	1334	2283	476	1148	2354	1981	1030	2347	291	225	477	1344	360	2341	1653	1177	2618	2342	2611	1243	1343	1028	868	1987	2608	2808	1060	1237	3238	4348	1037	1239	1855	2154	2289	395	275	1465	2158	2150	1037	1907	2939	1205	2940
KS265	1939	313	226	333	165	276	128	98	291	311	185	284	989	448	128	302	967	283	52	227	338	283	337	333	328	183	291	316	333	385	215	329	622	791	132	328	1971	294	209	854	711	208	297	289	116	224	600	101	600
KS266	1586	309	49	371	140	314	33	184	302	306	65	297	806	915	36	111	1240	293	229	49	380	297	373	74	45	58	78	315	368	407	51	69	252	657	118	62	1922	293	302	1050	1014	239	298	286	52	203	364	193	364
KS267	2750	499	299	540	290	403	130	243	482	498	184	481	1481	831	132	347	1693	475	306	298	545	480	545	345	315	187	271	500	533	601	216	346	569	899	253	332	2925	535	476	1428	1292	325	538	530	110	357	537	241	538
KS268	2201	466	62	512	276	355	28	216	469	464	74	465	927	1025	31	244	1361	462	338	63	515	465	516	93	30	67	96	473	504	606	53	88	412	817	251	79	2451	516	405	1221	1132	352	517	504	61	302	513	223	514
KS269	1593	374	52	402	220	247	32	170	335	371	53	334	647	749	33	165	1006	333	227	50	406	331	404	68	53	48	65	378	395	478	20	64	340	549	219	60	1874	404	286	859	836	288	406	398	48	241	389	180	389
KS27	3794	637	317	565	280	469	197	249	544	632	323	540	2578	1461	200	508	2576	532	368	321	576	535	573	397	400	322	331	639	556	654	293	391	1034	1419	226	386	4150	624	351	2536	2295	341	627	615	265	522	993	248	994
KS270	1584	308	48	373	140	316	32	185	303	305	64	298	806	915	35	110	1242	294	225	48	382	298	375	71	43	57	74	314	370	405	50	66	250	655	118	59	1920	293	303	1050	1016	236	298	286	52	204	362	193	362
KS271	3273	551	271	656	331	517	132	294	587	548	197	585	1718	1139	134	374	2176	578	381	270	663	582	664	319	279	197	266	553	649	729	177	316	654	1101	290	304	3461	630	592	1971	1613	351	635	622	91	442	639	300	640
KS272	628	1500	684	1911	1029	1757	310	676	1784	1499	468	1778	251	191	313	859	265	1775	1040	685	1919	1779	1911	721	756	470	644	1504	1908	1979	514	722	2357	3319	742	718	1469	1211	1459	378	249	906	1212	1210	443	1306	1964	776	1964
KS273	766	2165	1095	2155	712	2037	564	844	2033	2164	892	2028	349	186	565	1613	317	2031	1631	1092	2161	2028	2156	1217	1305	890	1042	2168	2154	2690	999	1219	3191	4231	536	1214	1677	2249	2148	327	291	1197	2251	2246	759	1748	3199	1002	3199
KS274	1827	446	90	400	210	285	37	204	374	444	69	372	657	677	37	202	1091	371	309	89	404	370	402	121	91	67	110	450	392	513	74	115	355	660	192	108	2120	471	316	900	862	294	472	462	75	264	437	208	438
KS275	1480	256	81	370	148	270	54	158	316	253	80	314	792	782	56	115	1048	310	178	82	375	313	375	108	95	76	97	260	367	396	77	102	288	594	148	99	1743	305	321	866	898	201	306	295	71	238	382	169	383
KS276	3303	602	303	706	358	543	141	305	613	598	202	611	1733	1146	143	374	2194	605	401	302	715	608	715	354	318	202	306	602	700	775	184	351	634	1142	316	339	3498	651	620	1999	1611	388	656	643	97	453	678	311	679
KS277	6610	1278	716	1348	673	1130	362	584	1307	1273	530	1298	3694	2577	365	814	4830	1293	869	719	1363	1295	1359	814	866	529	652	1280	1341	1671	708	813	2009	3275	603	796	7711	1301	1187	4516	4185	724	1306	1291	504	868	1905	711	1906
KS278	560	1304	556	1641	870	1539	307	595	1580	1303	464	1576	210	195	310	809	262	1572	881	558	1648	1576	1641	670	631	466	592	1307	1636	1758	385	670	1962	2931	578	667	1234	1065	1276	357	252	790	1066	1065	337	1149	1713	692	1713
KS279	3302	593	306	704	360	540	144	302	614	589	205	612	1735	1150	146	374	2194	606	398	305	713	609	713	354	319	205	305	593	698	774	184	353	634	1143	319	341	3498	653	620	2000	1613	386	658	645	97	456	676	308	677
KS28	2725	456	317	256	149	231	113	105	346	453	154	343	1480	1377	116	449	1924	331	197	319	264	340	261	351	339	156	302	462	248	388	213	352	655	953	135	340	2594	326	226	1916	1494	191	334	325	136	245	714	101	715
KS280	3815	620	426	93	251	89	221	236	544	618	376	538	2276	1657	224	543	2449	532	403	425	108	534	102	518	514	375	400	625	83	631	402	513	1148	1491	238	508	4026	595	509	2710	2098	305	606	586	307	326	1072	295	1073
KS281	1590	311	56	380	145	321	35	188	307	308	72	302	809	916	38	115	1244	298	231	56	389	302	382	79	51	65	80	317	377	413	55	74	258	663	123	67	1928	299	308	1055	1017	242	304	292	57	206	367	197	367
KS282	2114	454	78	507	283	360	38	208	474	452	49	469	849	1016	41	267	1151	466	335	82	511	469	512	56	87	42	74	461	501	607	67	55	450	796	250	42	2245	511	399	1126	960	346	512	499	76	272	528	214	529
KS283	698	1602	620	1551	586	1409	420	681	1407	1601	602	1400	295	121	420	1075	319	1403	1346	618	1558	1398	1551	853	830	600	776	1602	1554	2113	630	856	2284	3095	421	853	1342	1795	1573	328	214	967	1793	1795	370	1278	2259	824	2259
KS284	684	2001	1319	2840	1195	2551	595	1225	2373	2000	1105	2368	213	240	598	1331	292	2364	1560	1319	2842	2364	2844	1363	1503	1105	990	2005	2840	2924	1127	1362	3575	4647	1006	1362	1985	2003	2313	334	238	1521	2006	1998	1067	1757	3145	1269	3146
KS285	3306	600	303	712	360	549	148	306	618	596	210	616	1743	1151	150	377	2196	610	404	302	721	613	721	355	320	210	307	600	706	780	187	354	640	1148	319	342	3504	658	629	2004	1617	390	663	650	100	461	682	312	683
KS286	3506	603	124	698	335	558	97	294	629	599	128	624	2063	1327	100	336	2664	622	414	126	713	624	708	181	151	125	187	608	697	737	95	178	620	1330	309	165	3842	615	657	2252	2153	377	619	602	67	435	817	304	818
KS287	754	1884	1169	2370	900	2162	526	1120	2072	1884	954	2068	342	315	529	1279	316	2064	1220	1169	2369	2066	2375	1201	1210	956	858	1887	2371	2396	813	1201	3025	4091	772	1200	1653	2065	2185	341	259	1092	2071	2064	901	1756	2755	1117	2756
KS288	2201	471	71	517	275	360	37	215	476	469	82	472	929	1016	40	248	1365	469	348	72	520	472	521	103	73	75	108	478	509	616	61	96	418	826	250	87	2462	520	415	1220	1138	360	521	508	62	305	527	225	528
KS289	797	1858	791	2456	1449	2303	755	747	2776	1859	806	2774	410	307	757	1671	500	2766	1400	791	2465	2770	2463	1090	1061	808	1065	1862	2457	2929	664	1088	3468	4732	1272	1082	1762	2108	2583	259	455	1555	2110	2103	453	2066	3125	778	3126
KS29	648	130	40	173	68	131	33	52	168	128	49	167	477	440	34	65	482	166	120	43	178	165	174	50	47	44	44	133	167	222	31	44	173	257	68	40	839	158	180	450	487	105	159	151	51	146	212	60	212
KS290	696	1904	1165	2116	875	2045	690	950	1867	1903	1041	1866	365	271	693	1233	414	1864	1451	1164	2126	1860	2120	1189	1273	1042	949	1906	2116	2505	1010	1191	3108	4335	703	1185	1690	2083	2060	381	305	853	2083	2081	864	1593	3076	1109	3076
KS291	3814	619	426	93	249	89	218	235	546	617	374	540	2276	1658	221	542	2448	534	400	425	108	536	102	517	514	373	398	624	83	630	402	512	1147	1490	236	507	4026	591	506	2710	2099	306	602	582	309	325	1071	294	1072
KS292	3807	608	424	23	239	74	215	232	528	606	370	522	2264	1654	218	532	2445	516	382	423	90	518	32	512	509	369	395	613	65	617	399	507	1128	1473	226	502	4008	582	484	2706	2098	289	593	573	311	327	1056	289	1057
KS293	727	1721	839	2365	1129	2157	634	709	2223	1722	935	2215	327	246	637	1407	306	2214	1332	839	2367	2213	2371	1157	1111	934	942	1726	2365	2521	736	1156	2683	3777	932	1157	1563	1569	2079	320	259	1491	1575	1561	589	1657	2332	711	2333
KS294	3304	593	306	701	359	538	145	303	613	589	207	611	1737	1153	147	374	2195	605	396	305	710	608	710	354	319	207	305	593	695	773	184	353	633	1142	318	341	3497	654	621	2002	1615	383	659	646	100	457	675	309	676
KS295	689	1538	721	2103	944	1956	462	672	1869	1537	635	1862	380	155	465	1037	326	1859	1351	720	2113	1862	2108	871	907	635	735	1542	2106	2009	664	872	2849	3729	654	870	1641	1285	1696	438	277	1013	1287	1286	511	1258	2367	770	2367
KS296	1585	307	46	371	139	314	32	184	300	304	63	295	808	916	35	111	1242	291	226	46	380	295	373	70	41	56	75	313	368	404	48	65	248	653	117	58	1918	292	302	1051	1016	236	297	285	49	203	360	192	360
KS297	1584	306	47	370	140	313	31	183	300	303	62	295	806	915	34	110	1240	291	226	47	379	295	372	70	41	55	75	312	367	404	47	65	248	653	118	58	1918	291	301	1050	1014	237	296	284	49	201	360	191	360
KS298	696	1601	620	1552	584	1411	421	683	1405	1600	603	1398	296	119	421	1076	317	1401	1346	618	1559	1396	1552	853	830	601	776	1601	1555	2113	630	856	2284	3094	419	853	1341	1794	1574	327	214	966	1792	1794	370	1279	2259	826	2259
KS299	3184	656	248	675	333	551	114	317	630	653	185	624	1919	955	117	346	2058	624	480	250	691	622	686	314	299	185	270	662	674	802	210	315	673	1136	295	297	3537	731	659	1878	1722	436	738	722	162	437	679	314	680
KS30	5803	1225	658	1207	651	942	332	542	1148	1220	507	1141	3266	2265	335	688	4029	1132	747	659	1222	1137	1218	790	786	506	627	1225	1199	1533	648	789	1771	2539	589	775	6701	1248	998	3991	3462	706	1252	1236	467	821	1683	662	1684
KS300	584	1148	644	1693	608	1511	289	698	1567	1148	541	1561	286	139	291	991	205	1561	863	643	1695	1559	1699	786	682	541	568	1150	1699	1784	284	787	2147	2756	477	786	1213	1412	1487	248	157	741	1415	1412	374	1099	2015	696	2016
KS301	3805	621	422	90	242	88	215	237	540	619	370	534	2270	1654	218	544	2443	528	397	421	105	530	99	515	509	369	398	626	80	626	399	510	1146	1487	230	505	4021	589	504	2704	2095	294	600	580	305	319	1074	295	1075
KS302	778	1701	649	1636	670	1586	421	430	1745	1699	559	1741	342	160	421	1439	235	1743	1413	646	1643	1741	1638	885	859	558	846	1703	1639	2205	551	887	2695	3617	493	883	1490	1847	1728	268	224	944	1848	1844	313	1313	2677	596	2677
KS303	735	1665	1104	2339	1257	2201	741	726	2444	1663	1056	2440	307	292	744	1471	131	2434	1337	1104	2348	2438	2340	1058	1332	1057	858	1669	2332	2804	1020	1052	3357	4725	1088	1050	1712	1905	2367	358	86	1273	1905	1893	950	2096	3079	730	3080
KS304	1258	2671	1736	2867	1428	2609	911	1373	2664	2670	1409	2655	431	363	914	1899	578	2651	1983	1735	2868	2655	2871	1785	1873	1409	1413	2678	2865	3812	1297	1781	4713	6542	1240	1775	2765	3053	2741	635	393	1657	3055	3038	1283	2352	4398	1534	4399
KS305	1214	3379	2036	3936	2133	3370	940	1605	3546	3377	1557	3542	874	761	943	2612	1069	3532	2669	2034	3945	3540	3944	2184	2243	1558	1657	3381	3930	4612	1628	2182	5630	7508	1766	2175	3540	3573	3487	1098	1026	2178	3579	3573	1396	3046	5125	1691	5126
KS306	3514	605	124	697	331	560	96	296	629	601	128	624	2071	1331	99	334	2668	622	409	126	712	624	707	182	151	125	189	610	696	739	95	179	623	1332	305	166	3846	619	656	2258	2157	372	623	606	71	442	821	306	822
KS307	757	1884	1172	2373	899	2165	528	1121	2074	1884	956	2070	342	315	531	1282	317	2066	1221	1172	2372	2068	2378	1204	1213	958	860	1887	2374	2396	815	1204	3028	4093	771	1203	1655	2066	2186	344	259	1092	2072	2065	904	1758	2758	1118	2759
KS308	2874	500	141	607	260	493	80	269	524	496	133	521	1554	1225	81	249	2037	520	309	144	613	522	613	182	171	130	164	504	600	623	113	172	461	1042	238	166	3169	577	562	1697	1625	285	581	562	91	414	619	276	620
KS31	3455	588	369	510	325	439	227	147	54	586	282	45	2264	1508	229	535	2496	47	328	369	531	42	519	468	459	284	384	593	506	620	325	466	986	1499	272	459	3614	593	403	2482	2288	341	598	584	207	449	1015	204	1016
KS32	3375	502	281	380	179	372	211	166	468	497	299	461	2163	1560	214	480	2500	451	228	280	393	460	386	367	375	300	305	503	373	478	255	363	895	1281	171	357	3560	408	374	2221	2105	226	415	403	223	422	845	165	846
KS33	691	1599	620	1550	583	1409	421	682	1405	1598	604	1398	296	121	421	1072	318	1401	1343	618	1557	1396	1550	854	831	602	777	1599	1553	2111	631	857	2283	3090	418	854	1341	1794	1571	328	216	964	1792	1794	372	1277	2258	826	2258
KS34	2958	360	332	459	321	366	116	189	526	356	213	523	1592	969	117	400	1871	512	387	335	462	513	466	392	407	212	334	360	449	438	307	386	830	1096	273	378	3138	475	482	1952	1597	323	479	473	201	74	819	195	820
KS35	3697	43	432	663	423	544	154	138	667	40	287	662	1861	1357	155	539	2354	652	487	437	668	658	671	499	500	286	422	44	652	705	377	499	1149	1622	347	485	4014	430	567	2438	1916	381	439	419	249	441	1119	155	1120
KS36	3654	630	476	455	244	328	153	238	482	629	325	479	1984	1386	154	556	2405	470	318	476	464	471	462	528	531	324	367	630	447	566	454	523	1068	1390	208	516	4035	599	396	2220	1983	319	602	594	267	465	1021	237	1021
KS37	3341	647	235	618	323	468	133	341	558	641	189	561	1645	1160	136	355	2220	554	387	236	628	557	627	321	284	189	269	648	616	738	185	317	640	1151	287	305	3600	665	543	1820	1638	371	668	660	123	436	756	348	756
KS38	3452	582	368	508	326	440	227	148	51	580	283	42	2263	1508	229	534	2494	44	323	368	529	39	517	469	457	285	386	587	504	616	323	467	985	1496	275	460	3612	593	401	2484	2286	337	598	584	208	450	1016	205	1017
KS39	4288	636	534	756	364	627	231	254	628	633	398	622	2518	1686	232	630	2859	614	550	536	768	617	764	619	627	396	494	639	747	749	478	614	1282	1751	304	604	4638	663	641	2891	2605	395	666	653	351	519	1302	260	1303
KS40	1490	260	52	369	146	302	36	159	291	258	29	287	766	1018	39	121	999	283	191	57	375	286	372	49	65	22	55	263	365	382	46	42	235	604	140	38	1753	302	308	933	946	177	307	292	63	241	357	168	358
KS41	3688	67	426	660	425	537	155	134	661	64	283	656	1860	1356	156	532	2355	646	484	431	665	652	668	497	495	282	420	68	649	698	379	497	1141	1616	347	483	4006	428	562	2427	1916	378	437	417	246	434	1115	153	1116
KS42	3812	617	418	86	246	84	212	235	540	615	370	534	2271	1659	215	537	2448	528	394	417	93	530	95	511	504	369	391	622	68	625	397	506	1139	1483	233	501	4019	588	498	2707	2101	296	599	579	309	331	1065	291	1066
KS43	4101	828	273	840	434	639	131	468	699	825	224	697	2165	1396	131	441	2665	696	559	273	852	693	852	338	314	225	281	831	837	1022	226	339	921	1606	400	323	4676	917	706	2404	2057	488	923	910	183	519	958	477	959
KS44	4461	746	553	629	333	547	264	290	118	743	450	109	2596	1823	267	622	3132	105	432	553	645	106	640	633	647	449	483	750	619	732	482	627	1327	1782	297	620	4785	741	450	3031	2654	365	748	729	365	512	1298	344	1299
KS45	2161	374	281	221	135	196	46	95	250	372	101	245	1167	822	49	376	1369	240	198	281	231	240	224	293	286	101	245	377	222	301	186	298	547	742	117	290	1908	294	189	1315	944	192	297	298	76	200	622	91	622
KS46	1485	255	46	366	146	297	32	151	291	253	31	287	764	1015	35	121	998	283	186	51	372	286	369	43	60	24	49	258	362	373	39	34	228	596	140	28	1745	292	305	928	944	176	297	282	54	232	350	158	351
KS47	2646	539	319	557	287	408	126	230	510	539	176	508	1448	918	128	362	1602	502	321	318	561	508	566	328	324	181	257	544	551	612	246	328	605	928	245	315	2789	540	484	1403	1249	333	544	530	163	350	618	229	619
KS49	646	129	37	172	65	130	31	51	166	127	48	165	479	436	32	65	482	164	122	40	177	163	173	48	45	43	42	132	166	220	29	42	171	255	65	38	837	156	178	448	487	104	157	149	47	144	210	59	210
KS50	3786	600	323	586	286	488	197	243	552	595	327	548	2575	1448	200	505	2567	540	383	327	597	543	594	405	408	326	330	602	577	643	296	399	1040	1407	230	394	4147	595	394	2524	2289	336	598	586	272	455	1001	243	1002
KS51	646	127	37	168	65	128	28	50	163	125	46	162	476	436	29	61	481	161	118	40	173	160	169	45	42	41	39	130	162	217	26	39	168	253	65	35	834	152	175	449	485	102	153	145	49	140	207	58	207
KS52	3452	586	368	509	330	440	225	148	66	584	283	57	2260	1511	227	535	2499	51	328	368	530	54	518	467	456	285	383	591	505	617	324	465	985	1498	278	458	3613	588	405	2478	2291	340	593	579	205	446	1016	204	1017
KS53	1490	257	51	372	148	302	35	151	294	255	26	290	766	1013	38	125	1000	286	192	56	378	289	375	48	64	19	55	260	368	378	42	39	232	601	142	35	1750	298	310	929	945	178	303	288	56	237	355	159	356
KS54	1221	301	110	286	143	214	51	181	223	299	81	223	330	573	52	119	836	216	148	111	286	221	287	131	111	85	107	302	276	313	77	126	198	497	117	122	1563	304	237	648	625	155	304	294	49	211	330	179	330
KS55	3382	553	294	518	236	417	172	248	502	550	300	493	2345	1068	175	424	2200	491	354	297	523	492	523	371	381	296	302	555	509	613	272	366	963	1274	176	365	3702	544	319	2313	1913	326	546	536	248	477	911	247	912
KS56	3789	633	321	564	277	467	202	251	549	628	326	545	2573	1458	205	505	2573	537	373	325	575	540	572	403	407	325	337	635	555	657	294	397	1032	1419	222	392	4149	623	348	2529	2288	341	626	614	264	521	993	250	994
KS57	1485	258	49	373	147	305	37	154	297	256	38	293	766	1015	40	123	999	289	191	54	379	292	376	50	66	31	53	261	369	379	46	41	235	603	141	35	1752	296	313	927	944	180	301	286	58	235	358	161	359
KS58	3931	391	453	698	400	546	174	51	721	386	292	717	2061	1512	175	574	2539	708	503	458	708	710	707	525	521	293	451	392	690	820	402	521	1272	1769	327	509	4295	95	579	2617	2164	366	100	85	254	528	1257	52	1258
KS59	1802	405	98	381	225	221	44	204	323	403	62	322	474	724	47	218	897	319	253	100	383	320	386	111	103	66	113	410	376	459	71	116	369	596	197	102	1841	428	247	761	561	259	427	420	58	189	424	203	424
KS60	3788	646	318	577	291	474	199	246	555	641	323	551	2571	1460	202	508	2574	543	383	322	588	546	585	400	404	322	333	648	568	664	292	394	1035	1420	233	389	4154	628	362	2529	2292	350	631	619	260	524	998	245	999
KS61	696	2054	1141	2558	1240	2453	758	817	2401	2053	1069	2399	390	146	761	1351	422	2387	1543	1141	2570	2394	2562	1239	1321	1071	1069	2055	2554	2695	919	1236	3216	4379	888	1230	1716	1901	2414	371	392	1261	1901	1901	854	2117	2904	829	2905
KS62	1684	289	233	220	44	147	66	52	280	289	139	284	570	909	66	305	1065	272	134	233	226	274	226	249	247	141	151	288	218	276	217	246	544	770	36	241	1677	243	176	1126	895	64	245	243	116	210	512	57	512
KS63	4542	765	569	643	275	543	246	325	644	762	437	638	2646	1853	247	651	2994	630	417	570	656	633	653	672	666	436	508	768	633	723	540	667	1409	1824	250	658	4870	768	605	3089	2697	333	771	759	397	586	1320	329	1321
KS64	5423	1108	383	1224	709	979	198	511	1165	1104	265	1157	3225	2095	201	599	3647	1154	768	384	1239	1153	1235	452	449	264	377	1111	1220	1439	343	452	1460	2297	655	438	6196	1186	1109	3556	3138	730	1192	1178	225	813	960	584	961
KS65	3522	651	371	442	199	376	164	234	469	647	302	465	2065	1355	165	537	2392	457	171	372	455	459	450	454	464	302	373	652	436	538	346	450	982	1238	168	443	3820	543	379	2184	1900	268	551	543	245	441	957	233	957
KS66	3789	636	319	564	279	466	201	250	547	631	326	543	2574	1459	204	499	2574	535	375	323	575	538	572	403	406	325	336	638	555	658	296	397	1031	1419	223	392	4150	624	347	2529	2289	341	627	615	266	523	992	249	993
KS67	3788	637	322	562	281	465	201	247	545	632	327	541	2570	1459	204	503	2573	533	369	326	573	536	570	403	406	326	336	639	553	654	295	397	1031	1417	226	392	4148	624	348	2531	2289	341	627	615	267	523	992	248	993
KS68	3806	615	424	84	243	88	213	228	542	613	372	536	2272	1661	216	541	2445	530	389	423	65	532	93	514	508	371	396	620	48	623	395	509	1140	1480	233	504	4016	585	497	2710	2099	295	596	576	302	326	1067	286	1068
KS7	1486	258	47	366	145	299	35	156	288	256	24	284	764	1014	38	119	997	280	189	52	372	283	369	46	62	17	53	261	362	377	43	37	230	599	139	33	1748	298	306	929	943	175	303	288	59	237	354	164	355
KS70	781	1687	717	1567	583	1426	409	695	1497	1687	622	1489	302	130	409	1201	318	1493	1395	713	1575	1487	1569	951	925	621	844	1690	1573	2204	615	954	2385	3163	417	950	1403	1802	1560	369	238	1028	1800	1803	376	1288	2362	836	2362
KS71	1135	180	44	279	148	213	36	74	269	179	28	266	625	753	38	108	615	262	174	47	285	265	284	47	58	18	46	182	277	302	33	40	222	463	142	37	1262	221	256	663	630	154	225	213	51	179	281	82	282
KS72	3464	593	375	521	335	449	231	153	43	591	286	36	2266	1512	233	544	2503	58	333	375	542	45	530	476	467	288	391	598	517	633	333	474	997	1510	283	467	3626	603	412	2491	2294	348	608	594	211	457	1026	211	1027
KS73	1133	179	40	277	149	210	31	75	266	178	24	263	621	749	33	105	610	259	172	43	283	262	282	41	52	14	41	181	275	299	30	36	218	458	143	33	1258	221	253	660	625	154	225	213	48	180	275	82	276
KS74	1589	376	50	401	219	248	30	173	333	373	52	332	648	748	31	164	1007	331	228	48	405	329	403	68	54	47	65	380	394	477	15	62	339	549	218	58	1873	403	286	859	838	290	405	397	48	241	392	182	392
KS75	3969	603	421	519	308	441	212	206	462	598	337	455	2208	1652	215	514	2556	449	435	419	535	450	531	506	513	337	368	605	513	634	408	498	1160	1491	294	494	4028	555	486	2793	2079	359	564	547	276	416	1071	237	1071
KS76	1680	287	232	217	37	146	68	55	275	287	139	279	570	908	68	302	1065	267	132	232	223	269	223	248	247	141	152	286	215	272	216	245	539	765	29	240	1672	243	173	1124	896	59	245	243	117	212	507	60	507
KS77	4881	909	307	1102	614	880	154	498	1010	905	260	1006	2816	1971	157	465	3362	997	664	308	1116	1000	1114	375	365	259	314	912	1100	1237	248	373	1203	1953	577	359	5611	930	1012	3345	2888	630	938	930	221	680	1162	516	1163
KS79	3066	544	317	470	282	420	238	127	60	541	239	52	2039	1312	240	529	2184	63	301	319	485	51	479	426	411	239	393	549	466	596	275	424	935	1409	261	416	3229	576	388	2113	2009	295	580	566	158	436	983	186	984
KS8	3051	585	183	598	373	474	85	200	610	585	117	610	1582	888	88	350	1746	602	458	186	606	604	610	236	194	119	223	591	596	697	116	239	576	1050	340	224	3007	612	588	1516	1358	395	618	607	65	362	622	197	623
KS80	645	129	39	168	64	128	29	52	163	127	46	162	476	437	30	61	481	161	118	42	173	160	169	45	43	41	38	132	162	218	27	39	169	254	64	35	835	154	175	448	485	104	155	147	49	141	208	61	208
KS81	3306	605	313	712	359	549	147	305	619	601	210	617	1737	1150	149	378	2198	611	405	312	721	614	721	362	329	210	313	605	706	783	191	359	643	1151	318	347	3507	656	627	2003	1615	389	661	648	102	458	687	312	688
KS82	3789	633	321	564	277	467	202	251	549	628	326	545	2573	1458	205	505	2573	537	373	325	575	540	572	403	407	325	337	635	555	657	294	397	1032	1419	222	392	4149	623	348	2529	2288	341	626	614	264	521	993	250	994
KS83	1483	255	51	369	147	302	35	153	294	253	36	290	763	1013	38	122	998	286	190	56	375	289	372	46	63	29	51	258	365	376	41	39	233	597	141	33	1746	296	311	925	942	178	301	286	56	234	353	160	354
KS84	2106	451	70	501	277	356	31	209	469	449	43	464	848	1017	34	262	1147	461	331	74	505	464	506	48	79	36	67	458	495	604	59	47	443	788	245	34	2237	509	393	1124	956	344	510	497	70	271	521	215	522
KS85	3815	615	428	32	241	79	219	236	537	613	373	531	2270	1654	222	538	2446	525	390	427	99	527	41	519	515	372	400	620	74	624	405	514	1137	1480	229	509	4017	591	494	2707	2098	293	602	582	313	331	1064	293	1065
KS86	2220	415	73	470	276	320	30	169	435	415	58	431	903	976	33	258	1268	429	289	76	472	429	476	79	70	53	89	422	465	549	54	78	392	783	244	65	2308	466	350	1091	907	333	466	456	59	234	479	176	480
KS87	3791	636	318	565	281	465	199	248	540	631	327	536	2570	1457	202	502	2574	528	365	322	576	531	573	402	405	326	334	638	556	650	298	396	1031	1416	227	391	4148	619	345	2534	2289	341	622	610	270	519	988	249	989
KS88	3690	65	426	667	427	543	157	138	666	62	287	661	1867	1361	158	535	2361	651	483	431	672	657	675	494	492	286	419	66	656	707	379	493	1143	1620	351	480	4015	437	572	2436	1925	376	446	426	249	446	1116	155	1117
KS89	2666	486	228	533	327	413	83	140	551	486	120	552	1385	881	86	32	1608	544	377	231	542	545	544	274	243	122	246	491	531	593	166	272	449	942	317	261	2629	526	518	1274	1362	343	531	521	76	344	603	138	604
KS9	4312	869	237	1000	536	766	128	457	902	865	220	901	2501	1732	131	502	2824	896	647	239	1012	896	1010	320	300	220	258	873	997	1108	224	315	1106	1727	534	305	5040	848	921	2805	2562	552	854	850	194	589	1099	472	1099
KS90	1490	258	49	372	150	301	32	153	293	256	20	289	765	1015	35	121	998	285	191	54	378	288	375	48	64	19	52	261	368	376	43	39	232	600	144	35	1750	297	307	927	943	178	302	287	58	236	353	161	354
KS91	2971	378	345	471	334	381	118	194	542	374	217	539	1597	975	119	415	1877	528	394	348	474	529	478	404	418	216	344	378	461	457	311	398	856	1120	288	390	3160	496	495	1960	1605	341	500	494	205	86	844	202	845
KS92	3347	506	418	450	239	355	150	162	458	504	245	456	1848	1111	151	525	2081	448	334	418	458	448	457	479	472	243	393	507	440	493	396	476	986	1280	209	467	3591	480	386	1862	1752	299	481	476	203	464	948	165	948
KS93	3459	588	373	521	331	450	234	151	53	586	290	44	2263	1511	236	541	2501	56	335	373	542	43	530	475	466	292	392	593	517	631	331	473	994	1508	280	466	3624	599	413	2485	2292	347	606	592	212	459	1023	208	1024
KS94	3790	636	319	569	281	471	202	250	548	631	327	544	2573	1456	205	505	2571	536	377	323	580	539	577	403	406	326	337	638	560	661	295	397	1036	1423	225	392	4152	627	352	2531	2288	342	630	618	264	525	997	249	998
KS95	3802	602	420	27	232	71	215	228	523	600	371	517	2263	1653	218	529	2442	511	375	419	82	513	36	512	506	370	394	607	57	609	396	507	1124	1465	221	502	4000	576	482	2704	2093	283	587	567	308	320	1053	286	1054
KS96	3792	638	315	562	277	463	197	249	540	633	320	536	2574	1458	200	503	2576	528	371	319	573	531	570	396	399	319	332	640	553	653	289	390	1028	1415	221	385	4147	620	342	2535	2289	338	623	611	262	519	987	248	988
KS97	1488	256	49	368	148	300	31	152	289	254	19	285	764	1011	34	121	999	281	189	54	374	284	371	47	63	18	53	259	364	375	41	38	230	599	142	34	1749	296	306	928	944	177	301	286	58	235	355	160	356
KS98	3829	641	391	563	227	485	254	236	534	637	370	529	2503	1439	257	555	2607	519	349	393	577	523	573	489	486	370	416	640	555	599	350	483	1157	1447	196	476	4119	636	332	2492	2340	289	639	625	258	547	1092	236	1093
KS99	2245	229	314	377	305	280	36	119	408	225	141	403	1008	529	37	353	1289	399	291	316	380	398	382	326	341	139	269	227	371	324	266	325	683	846	268	318	2344	313	358	1548	1004	287	317	316	143	122	671	126	671
M	2100	447	65	498	276	354	29	206	466	445	40	461	845	1012	32	259	1145	458	329	69	502	461	503	43	74	33	66	454	492	598	54	44	438	783	244	29	2232	503	390	1121	954	342	504	491	63	267	516	212	517
SCC01	2106	458	76	513	285	362	37	209	479	456	42	474	847	1014	40	271	1146	471	337	80	517	474	518	57	88	35	76	465	507	610	65	56	450	794	252	41	2243	513	399	1123	955	349	514	501	68	274	529	216	530
SCC04	3456	589	370	515	332	445	228	149	36	587	283	29	2264	1512	230	537	2497	51	331	370	536	38	524	469	461	285	386	594	511	622	327	467	992	1503	279	460	3617	599	409	2486	2290	343	604	590	208	454	1022	207	1023
SCC05	1483	257	49	368	146	301	33	153	292	255	34	288	764	1012	36	123	999	284	188	54	374	287	371	44	61	27	50	260	364	374	41	37	231	594	140	31	1744	297	308	926	943	177	302	287	57	234	351	160	352
SSC03	794	149	33	212	127	141	30	78	173	148	29	170	349	381	30	63	298	171	160	35	215	171	212	41	54	18	39	151	210	225	34	34	188	348	118	36	889	165	169	383	319	147	167	160	35	128	213	86	213
Sap336	3465	602	377	533	340	461	236	154	67	600	292	58	2269	1516	238	549	2501	68	341	377	554	55	542	478	471	294	394	607	529	642	335	476	1007	1519	288	469	3636	609	422	2492	2295	352	614	600	216	467	1036	213	1037
Troy	7600	2040	1222	2190	1217	1790	564	902	2064	2035	871	2057	4082	3047	567	1406	5359	2053	1552	1223	2205	2055	2201	1319	1398	870	1083	2041	2180	2629	1030	1317	3161	3896	1042	1302	9134	2048	1866	4784	4621	1369	2053	2037	799	1417	2963	1048	2964
X	3473	598	380	534	340	460	237	152	46	596	291	49	2273	1516	239	553	2508	71	347	380	555	58	543	482	474	293	397	603	530	646	336	480	1012	1522	288	473	3639	607	426	2492	2297	357	612	598	212	463	1040	211	1041
ATCC	3506	532	559	372	196	333	173	138	448	527	342	446	1749	1487	176	566	2365	438	257	560	377	442	381	569	581	344	436	533	364	483	431	568	985	1270	178	559	3684	440	337	2087	1884	286	444	431	300	292	959	135	960
Footnotes
*Maximum no. of SNPs = 9,134 SNPs
☨Pair of strains with ≤ 50 SNPs difference were highlighted
[truncated: 289 more columns]

## Sheet: Appendix 1 Table 3
Article DOI: https://doi.org/10.3201/eid2703.200852
Foodborne Origin and Local and Global Spread of Staphylococcus saprophyticus Causing Human Urinary Tract Infections
Appendix 1
Appendix 1 Table 3. Genetic relatedness by single nucleotide polymorphisms (SNPs) among 232 S. saprophyticus recovered from urinary tract infections (UTIs) and slaughterhouse environments, Portugal, 2016–2017
Strain_ID	KS126	KS127	KS128	KS129	KS130	KS131	KS132	KS133	KS134	KS135	KS136	KS137	KS138	KS139	KS140	KS141	KS142	KS143	KS144	KS145	KS146	KS147	KS148	KS149	KS150	KS151	KS152	KS153	KS154	KS155	KS156	KS157	KS158	KS159	KS160	KS161	KS162	KS163	KS164	KS165	KS166	KS167	KS168	KS169	KS170	KS171	KS172	KS173	KS174
KS126	0	3284	4015	1165	20	665	2177	1262	4199	581	384	570	2981	4203	3808	2939	2180	101	4202	2981	1157	1937	3299	2578	3915	4535	413	3435	4527	78	4064	626	105	778	3114	2821	4202	1287	337	651	1161	4528	89	779	926	368	2987	4207	98
KS127	3284	0	515	4665	3280	5044	260	179	472	2462	1664	2551	439	474	369	397	259	3285	470	446	4543	141	36	564	511	608	2336	479	602	3296	583	4851	3288	2866	446	359	474	169	1400	2908	4548	603	3295	4883	2932	2088	443	477	3284
KS128	4015	515	0	5239	4016	5389	397	244	800	2053	1722	2178	521	806	673	481	399	4021	804	518	5032	348	516	477	667	851	1754	646	843	4027	759	5594	4024	3481	538	512	805	250	889	2477	5035	848	4030	5310	3533	1593	526	812	4021
KS129	1165	4665	5239	0	1160	1506	3160	1924	5759	439	243	445	3989	5763	5062	3989	3163	1160	5764	3986	769	2932	4680	3959	5408	6170	380	4829	6163	1176	5583	1507	1168	570	4020	4321	5765	1951	283	511	773	6165	1179	1483	542	349	3993	5767	1159
KS130	20	3280	4016	1160	0	656	2175	1262	4196	578	384	568	2978	4200	3804	2937	2178	91	4199	2978	1152	1932	3295	2575	3912	4532	411	3432	4524	72	4056	618	96	771	3112	2818	4199	1287	336	648	1156	4525	81	769	922	366	2984	4204	91
KS131	665	5044	5389	1506	656	0	3056	1775	5697	686	464	714	4082	5700	4852	4239	3061	659	5701	4081	1463	3333	5059	3782	5608	5961	572	5051	5951	674	5477	1000	665	988	4237	4412	5703	1800	430	833	1463	5951	679	1081	1049	540	4089	5703	660
KS132	2177	260	397	3160	2175	3056	0	59	363	738	785	960	329	365	304	178	14	2171	362	328	2946	147	254	366	242	287	769	198	281	2180	401	3066	2172	1815	304	235	366	67	426	1050	2945	281	2180	2912	2544	468	331	370	2169
KS133	1262	179	244	1924	1262	1775	59	0	256	426	335	384	214	258	224	163	60	1259	256	213	1878	97	174	243	182	212	398	167	207	1265	285	1766	1260	788	225	190	259	20	142	480	1877	207	1266	1722	1392	157	216	260	1257
KS134	4199	472	800	5759	4196	5697	363	256	0	2504	2016	2447	466	17	41	526	367	4207	14	463	5538	315	472	586	686	963	2048	689	954	4210	801	5961	4208	3834	498	552	16	263	1072	2935	5539	959	4211	5573	3867	1816	470	23	4205
KS135	581	2462	2053	439	578	686	738	426	2504	0	98	162	1668	2511	2399	1495	737	575	2511	1666	417	1238	2466	1852	2321	2608	138	2142	2605	587	2680	728	580	272	1644	2058	2509	459	90	160	415	2608	589	683	249	118	1670	2510	577
KS136	384	1664	1722	243	384	464	785	335	2016	98	0	74	1323	2022	1911	593	787	381	2022	1320	279	1227	1665	1067	2015	1837	68	1023	1834	392	1922	501	384	123	1337	1355	2019	369	22	56	278	1837	391	415	285	64	1323	2020	381
KS137	570	2551	2178	445	568	714	960	384	2447	162	74	0	1812	2450	2385	1408	962	568	2450	1810	443	1485	2555	1842	2465	2578	125	2108	2574	578	2755	773	573	196	1927	1905	2449	418	71	119	444	2577	580	714	299	102	1813	2450	570
KS138	2981	439	521	3989	2978	4082	329	214	466	1668	1323	1812	0	467	379	410	330	2980	463	14	3851	279	436	524	525	578	1601	524	570	2995	608	4117	2986	2466	173	468	469	222	797	2060	3854	570	2994	3915	2859	1447	18	473	2977
KS139	4203	474	806	5763	4200	5700	365	258	17	2511	2022	2450	467	0	46	527	369	4211	4	467	5541	317	474	591	687	968	2054	691	959	4214	802	5965	4212	3839	499	553	20	265	1073	2942	5542	964	4215	5575	3872	1822	471	21	4209
KS140	3808	369	673	5062	3804	4852	304	224	41	2399	1911	2385	379	46	0	411	305	3819	44	379	4862	250	372	460	583	839	1994	558	833	3818	711	5109	3821	3601	420	468	42	225	971	2831	4863	836	3820	4774	3463	1782	382	50	3815
KS141	2939	397	481	3989	2937	4239	178	163	526	1495	593	1408	410	527	411	0	179	2948	524	412	3860	160	392	375	358	455	1358	148	446	2950	534	4234	2947	1878	374	326	529	172	1065	1651	3862	445	2950	4062	2660	1112	413	530	2940
KS142	2180	259	399	3163	2178	3061	14	60	367	737	787	962	330	369	305	179	0	2174	366	329	2948	148	253	366	244	285	768	199	281	2183	404	3072	2175	1817	306	235	370	68	425	1052	2947	281	2183	2917	2547	467	332	374	2172
KS143	101	3285	4021	1160	91	659	2171	1259	4207	575	381	568	2980	4211	3819	2948	2174	0	4210	2980	1153	1932	3300	2582	3916	4537	410	3442	4529	109	4063	622	61	772	3115	2821	4210	1284	335	645	1157	4530	118	772	922	364	2986	4215	42
KS144	4202	470	804	5764	4199	5701	362	256	14	2511	2022	2450	463	4	44	524	366	4210	0	464	5543	313	471	588	683	965	2054	689	956	4213	800	5964	4211	3841	496	551	17	263	1073	2942	5544	961	4214	5576	3873	1822	467	24	4208
KS145	2981	446	518	3986	2978	4081	328	213	463	1666	1320	1810	14	467	379	412	329	2980	464	0	3850	286	442	526	531	583	1599	527	575	2995	611	4117	2986	2464	171	472	469	221	797	2057	3853	575	2994	3914	2862	1445	24	473	2977
KS146	1157	4543	5032	769	1152	1463	2946	1878	5538	417	279	443	3851	5541	4862	3860	2948	1153	5543	3850	0	2820	4558	3818	5154	5982	371	4669	5975	1168	5382	1497	1161	580	3882	4156	5544	1906	260	516	34	5977	1171	1443	402	344	3857	5545	1152
KS147	1937	141	348	2932	1932	3333	147	97	315	1238	1227	1485	279	317	250	160	148	1932	313	286	2820	0	135	412	270	315	1339	228	309	1944	338	3150	1934	2097	273	235	316	106	543	1678	2822	311	1940	3218	2127	1113	282	317	1935
KS148	3299	36	516	4680	3295	5059	254	174	472	2466	1665	2555	436	474	372	392	253	3300	471	442	4558	135	0	559	509	607	2339	474	601	3311	581	4865	3303	2867	443	356	473	182	1403	2912	4563	602	3310	4897	2942	2091	440	476	3299
KS149	2578	564	477	3959	2575	3782	366	243	586	1852	1067	1842	524	591	460	375	366	2582	588	526	3818	412	559	0	638	622	1566	492	619	2588	633	3714	2583	2077	495	634	592	259	1193	2171	3817	620	2589	3695	2368	1416	532	593	2579
KS150	3915	511	667	5408	3912	5608	242	182	686	2321	2015	2465	525	687	583	358	244	3916	683	531	5154	270	509	638	0	562	2128	497	551	3928	671	5594	3920	3341	500	376	689	190	1061	2949	5157	553	3926	5298	4141	1828	533	693	3911
KS151	4535	608	851	6170	4532	5961	287	212	963	2608	1837	2578	578	968	839	455	285	4537	965	583	5982	315	607	622	562	0	2195	657	18	4550	813	6259	4540	3771	544	499	966	217	1524	3023	5988	22	4550	5832	4488	1916	586	973	4532
KS152	413	2336	1754	380	411	572	769	398	2048	138	68	125	1601	2054	1994	1358	768	410	2054	1599	371	1339	2339	1566	2128	2195	0	1892	2191	414	2521	636	413	199	1638	1779	2051	397	78	142	367	2194	415	595	243	36	1601	2053	411
KS153	3435	479	646	4829	3432	5051	198	167	689	2142	1023	2108	524	691	558	148	199	3442	689	527	4669	228	474	492	497	657	1892	0	647	3452	669	5011	3444	2572	498	395	692	175	1259	2379	4672	646	3453	4870	3243	1635	532	695	3436
KS154	4527	602	843	6163	4524	5951	281	207	954	2605	1834	2574	570	959	833	446	281	4529	956	575	5975	309	601	619	551	18	2191	647	0	4542	802	6248	4532	3763	536	493	957	212	1523	3018	5981	10	4542	5824	4479	1912	578	964	4524
KS155	78	3296	4027	1176	72	674	2180	1265	4210	587	392	578	2995	4214	3818	2950	2183	109	4213	2995	1168	1944	3311	2588	3928	4550	414	3452	4542	0	4072	631	113	781	3130	2824	4213	1291	342	657	1172	4543	61	779	931	369	3001	4218	106
KS156	4064	583	759	5583	4056	5477	401	285	801	2680	1922	2755	608	802	711	534	404	4063	800	611	5382	338	581	633	671	813	2521	669	802	4072	0	5618	4071	3568	552	557	799	293	1310	3234	5382	801	4073	5323	4224	2211	614	805	4065
KS157	626	4851	5594	1507	618	1000	3066	1766	5961	728	501	773	4117	5965	5109	4234	3072	622	5964	4117	1497	3150	4865	3714	5594	6259	636	5011	6248	631	5618	0	628	931	4215	4346	5965	1759	509	883	1498	6248	639	981	1092	561	4124	5966	620
KS158	105	3288	4024	1168	96	665	2172	1260	4208	580	384	573	2986	4212	3821	2947	2175	61	4211	2986	1161	1934	3303	2583	3920	4540	413	3444	4532	113	4071	628	0	779	3122	2820	4211	1285	339	651	1164	4533	123	775	927	367	2992	4216	59
KS159	778	2866	3481	570	771	988	1815	788	3834	272	123	196	2466	3839	3601	1878	1817	772	3841	2464	580	2097	2867	2077	3341	3771	199	2572	3763	781	3568	931	779	0	2488	2286	3839	820	143	225	576	3765	783	911	480	159	2468	3838	772
KS160	3114	446	538	4020	3112	4237	304	225	498	1644	1337	1927	173	499	420	374	306	3115	496	171	3882	273	443	495	500	544	1638	498	536	3130	552	4215	3122	2488	0	431	502	233	733	2075	3886	536	3129	4060	2887	1367	181	506	3112
KS161	2821	359	512	4321	2818	4412	235	190	552	2058	1355	1905	468	553	468	326	235	2821	551	472	4156	235	356	634	376	499	1779	395	493	2824	557	4346	2820	2286	431	0	554	199	1043	2386	4158	494	2827	4284	2929	1498	474	558	2817
KS162	4202	474	805	5765	4199	5703	366	259	16	2509	2019	2449	469	20	42	529	370	4210	17	469	5544	316	473	592	689	966	2051	692	957	4213	799	5965	4211	3839	502	554	0	266	1074	2939	5545	962	4214	5578	3869	1819	473	25	4208
KS163	1287	169	250	1951	1287	1800	67	20	263	459	369	418	222	265	225	172	68	1284	263	221	1906	106	182	259	190	217	397	175	212	1291	293	1759	1285	820	233	199	266	0	142	514	1905	212	1293	1712	1421	157	224	267	1282
KS164	337	1400	889	283	336	430	426	142	1072	90	22	71	797	1073	971	1065	425	335	1073	797	260	543	1403	1193	1061	1524	78	1259	1523	342	1310	509	339	143	733	1043	1074	142	0	65	261	1525	340	455	101	56	799	1073	338
KS165	651	2908	2477	511	648	833	1050	480	2935	160	56	119	2060	2942	2831	1651	1052	645	2942	2057	516	1678	2912	2171	2949	3023	142	2379	3018	657	3234	883	651	225	2075	2386	2939	514	65	0	514	3021	659	820	379	122	2061	2941	646
KS166	1161	4548	5035	773	1156	1463	2945	1877	5539	415	278	444	3854	5542	4863	3862	2947	1157	5544	3853	34	2822	4563	3817	5157	5988	367	4672	5981	1172	5382	1498	1164	576	3886	4158	5545	1905	261	514	0	5983	1175	1441	405	341	3860	5546	1156
KS167	4528	603	848	6165	4525	5951	281	207	959	2608	1837	2577	570	964	836	445	281	4530	961	575	5977	311	602	620	553	22	2194	646	10	4543	801	6248	4533	3765	536	494	962	212	1525	3021	5983	0	4543	5824	4483	1915	578	969	4525
KS168	89	3295	4030	1179	81	679	2180	1266	4211	589	391	580	2994	4215	3820	2950	2183	118	4214	2994	1171	1940	3310	2589	3926	4550	415	3453	4542	61	4073	639	123	783	3129	2827	4214	1293	340	659	1175	4543	0	788	933	369	3000	4219	116
KS169	779	4883	5310	1483	769	1081	2912	1722	5573	683	415	714	3915	5575	4774	4062	2917	772	5576	3914	1443	3218	4897	3695	5298	5832	595	4870	5824	779	5323	981	775	911	4060	4284	5578	1712	455	820	1441	5824	788	0	1038	549	3921	5578	768
KS170	926	2932	3533	542	922	1049	2544	1392	3867	249	285	299	2859	3872	3463	2660	2547	922	3873	2862	402	2127	2942	2368	4141	4488	243	3243	4479	931	4224	1092	927	480	2887	2929	3869	1421	101	379	405	4483	933	1038	0	203	2862	3875	917
KS171	368	2088	1593	349	366	540	468	157	1816	118	64	102	1447	1822	1782	1112	467	364	1822	1445	344	1113	2091	1416	1828	1916	36	1635	1912	369	2211	561	367	159	1367	1498	1819	157	56	122	341	1915	369	549	203	0	1447	1821	367
KS172	2987	443	526	3993	2984	4089	331	216	470	1670	1323	1813	18	471	382	413	332	2986	467	24	3857	282	440	532	533	586	1601	532	578	3001	614	4124	2992	2468	181	474	473	224	799	2061	3860	578	3000	3921	2862	1447	0	477	2983
KS173	4207	477	812	5767	4204	5703	370	260	23	2510	2020	2450	473	21	50	530	374	4215	24	473	5545	317	476	593	693	973	2053	695	964	4218	805	5966	4216	3838	506	558	25	267	1073	2941	5546	969	4219	5578	3875	1821	477	0	4213
KS174	98	3284	4021	1159	91	660	2169	1257	4205	577	381	570	2977	4209	3815	2940	2172	42	4208	2977	1152	1935	3299	2579	3911	4532	411	3436	4524	106	4065	620	59	772	3112	2817	4208	1282	338	646	1156	4525	116	768	917	367	2983	4213	0
KS175	665	2503	2346	539	660	873	707	404	2586	145	63	108	1752	2588	2561	1672	706	661	2590	1750	569	1432	2508	1910	2096	2584	115	2324	2581	672	2777	822	666	202	1779	1836	2589	402	66	96	568	2582	673	862	383	100	1754	2589	664
KS176	1108	4067	4322	836	1099	1195	2732	1586	4647	278	173	262	3312	4646	4044	3536	2736	1106	4648	3311	866	2749	4084	3082	4600	5409	212	4178	5401	1114	4878	1256	1104	415	3556	3521	4651	1594	139	301	866	5402	1121	1235	657	159	3315	4649	1100
KS177	2757	359	478	3803	2754	4052	177	161	522	1314	592	1224	398	523	409	7	178	2767	520	400	3674	157	362	338	356	450	1175	138	441	2766	506	4049	2765	1878	362	322	525	161	884	1469	3676	440	2764	3875	2627	931	401	526	2758
KS178	1106	4070	4319	834	1097	1194	2731	1585	4644	277	171	262	3314	4643	4042	3537	2735	1104	4645	3313	864	2756	4087	3085	4601	5406	208	4179	5398	1112	4877	1253	1102	411	3557	3523	4648	1593	140	300	862	5399	1119	1232	654	155	3317	4646	1098
KS179	780	2868	3482	572	773	990	1815	789	3836	272	123	197	2467	3841	3603	1880	1817	774	3843	2465	583	2097	2869	2080	3343	3775	198	2574	3767	783	3568	932	781	10	2489	2287	3841	821	145	227	579	3769	785	912	479	159	2469	3840	774
KS180	685	2930	2920	520	681	901	1499	714	3234	132	47	93	2088	3239	3185	2134	1500	677	3241	2085	557	2085	2931	2204	2775	3255	111	2666	3253	689	3349	867	685	213	2134	2556	3237	746	48	79	556	3255	692	875	489	94	2089	3240	682
KS181	673	2569	2640	422	669	743	2469	1297	2929	153	200	218	2241	2930	2660	2317	2471	672	2932	2244	368	2049	2576	2118	3537	3553	183	2780	3546	678	3647	857	676	343	2241	2515	2930	1325	69	257	366	3546	681	784	147	144	2243	2933	666
KS182	4129	662	748	5487	4125	5441	433	278	737	2382	1893	2411	540	740	613	470	433	4138	736	541	5245	374	660	555	717	951	2078	660	942	4143	846	5826	4138	3570	560	638	740	287	1148	2828	5246	942	4142	5359	3814	1794	543	740	4134
KS183	6213	900	1186	8611	6204	8268	574	403	1302	3791	2638	3958	810	1305	1102	600	576	6208	1301	816	8327	578	900	898	1115	1218	3435	854	1206	6217	1379	8494	6214	5465	753	915	1305	413	2188	4461	8328	1210	6225	8100	6259	3127	820	1312	6206
KS184	91	3285	4018	1166	84	662	2180	1266	4200	578	386	568	2978	4204	3808	2945	2183	95	4203	2978	1159	1930	3300	2579	3916	4535	406	3439	4527	99	4059	622	98	768	3116	2822	4203	1291	336	649	1163	4528	109	769	921	359	2984	4208	91
KS185	691	2932	2925	527	687	908	1500	715	3238	137	49	101	2091	3243	3189	2136	1501	683	3245	2088	564	2085	2933	2205	2778	3258	114	2668	3256	695	3352	874	691	220	2137	2559	3241	747	54	85	561	3258	698	882	493	97	2092	3244	688
KS186	783	2871	3483	574	776	993	1812	787	3837	277	123	200	2467	3842	3604	1877	1814	777	3844	2465	585	2099	2872	2078	3342	3772	199	2574	3764	786	3571	931	784	28	2490	2286	3842	819	142	228	581	3766	788	913	484	161	2469	3841	777
KS187	104	3289	4024	1179	95	673	2181	1267	4211	590	397	580	2983	4215	3824	2947	2184	106	4214	2983	1171	1932	3304	2586	3921	4546	414	3441	4538	112	4072	628	109	789	3121	2827	4214	1293	339	662	1173	4539	122	780	931	366	2989	4219	104
KS188	4269	599	842	5753	4261	5683	319	209	779	2772	2005	2839	550	779	668	491	319	4265	781	550	5544	338	599	659	570	761	2611	629	750	4275	982	5815	4273	3664	514	513	781	218	1375	3323	5544	749	4275	5502	4331	2300	556	783	4268
KS189	715	2714	2955	537	710	945	1333	587	3172	158	58	127	2054	3174	3042	1975	1336	710	3176	2053	537	1808	2716	1981	2488	3171	139	2548	3167	719	3074	897	713	209	2052	2069	3174	620	91	115	546	3168	723	930	404	123	2055	3175	711
KS190	1936	303	341	2962	1934	3157	175	147	332	1106	206	1165	248	328	270	12	176	1941	330	246	2957	126	299	264	256	315	1013	127	308	1943	424	3044	1942	1123	223	251	336	157	1019	1263	2959	307	1942	2951	1440	1009	251	331	1937
KS191	966	3932	3947	845	959	1247	1874	635	4240	446	231	365	2803	4245	3891	2873	1875	966	4247	2802	849	2506	3939	3045	4026	4485	320	3715	4482	973	4380	1203	972	453	2768	3364	4245	667	261	432	856	4484	981	1200	528	290	2806	4245	966
KS192	362	2089	1593	346	360	538	468	156	1816	116	66	98	1447	1822	1782	1112	467	358	1822	1445	341	1112	2092	1418	1828	1920	34	1634	1916	363	2211	560	361	155	1366	1498	1819	156	57	120	338	1919	363	546	204	18	1447	1821	361
KS193	87	3281	4019	1146	79	648	2170	1258	4201	571	377	561	2977	4205	3811	2939	2173	78	4204	2977	1142	1929	3296	2580	3908	4527	406	3435	4519	95	4060	609	83	757	3111	2819	4204	1283	332	639	1146	4520	104	757	908	361	2983	4209	76
KS194	579	2469	2060	446	576	687	740	426	2510	24	105	171	1674	2517	2405	1497	739	573	2517	1672	426	1242	2473	1860	2328	2618	148	2145	2615	585	2689	730	578	277	1649	2065	2515	459	93	170	424	2618	587	684	252	127	1676	2516	575
KS195	67	3286	4013	1166	59	663	2174	1259	4196	583	388	572	2985	4200	3805	2942	2177	96	4199	2985	1158	1934	3301	2583	3916	4537	410	3441	4529	41	4063	621	101	776	3120	2820	4199	1285	340	653	1162	4530	50	770	925	365	2991	4204	94
KS196	3964	591	634	5413	3959	5431	277	241	802	2360	1345	2357	587	805	624	228	277	3961	801	589	5289	339	590	587	569	711	2131	299	701	3976	769	5329	3964	3072	553	386	804	249	1385	2732	5290	701	3977	5235	4126	1921	593	809	3959
KS197	966	3935	3948	848	959	1250	1875	635	4241	447	229	365	2806	4246	3892	2877	1876	966	4248	2805	852	2508	3942	3047	4028	4486	322	3719	4483	973	4382	1207	972	454	2770	3367	4246	667	265	434	859	4485	981	1204	528	292	2809	4246	966
KS198	449	2576	1971	410	446	651	868	443	2287	133	56	111	1709	2293	2194	1507	867	447	2293	1707	402	1552	2579	1808	2405	2378	134	2135	2374	451	2742	696	451	196	1695	2042	2290	442	78	112	401	2377	451	649	282	114	1709	2292	448
KS199	905	3622	4076	731	903	1128	2702	1446	4056	366	173	327	2896	4056	3624	3287	2704	907	4058	2897	735	2221	3636	2783	4094	4809	238	3926	4806	914	4151	1207	912	370	2879	3170	4060	1471	265	391	739	4805	919	1120	555	212	2901	4060	909
KS200	1293	177	243	1953	1293	1806	56	9	256	460	368	417	211	258	224	161	57	1290	256	210	1908	96	172	247	179	209	398	164	204	1297	285	1766	1291	820	220	188	259	17	142	514	1907	204	1299	1718	1423	158	213	260	1288
KS201	713	2712	2953	542	708	942	1332	586	3170	166	63	135	2051	3172	3040	1973	1335	708	3174	2050	538	1806	2714	1979	2485	3172	147	2546	3168	717	3072	895	711	213	2049	2068	3172	619	97	121	547	3169	721	927	408	131	2052	3173	709
KS202	1084	4363	5129	861	1075	1312	2524	1528	5651	303	208	258	3831	5653	5000	3633	2529	1082	5655	3829	864	3155	4378	3589	4955	5774	170	4451	5765	1090	5334	1387	1087	388	3841	3883	5656	1552	152	341	863	5766	1098	1281	587	148	3837	5654	1080
KS203	645	2751	2318	494	642	803	997	480	2777	161	54	97	1896	2784	2673	1599	999	639	2784	1893	509	1570	2756	2117	2791	2896	135	2224	2891	651	3072	854	645	207	1910	2232	2781	515	62	77	506	2894	653	791	379	115	1897	2783	641
KS204	82	3297	4022	1176	75	679	2176	1261	4206	595	391	585	2994	4210	3815	2950	2179	112	4209	2994	1168	1942	3312	2589	3926	4547	421	3450	4539	56	4070	635	116	785	3129	2825	4209	1287	350	665	1170	4540	66	785	928	375	3000	4214	109
KS205	1172	4671	5244	57	1167	1513	3163	1926	5765	444	250	452	3996	5769	5069	3992	3166	1167	5770	3993	773	2936	4686	3964	5414	6175	384	4837	6168	1183	5591	1512	1175	580	4027	4325	5771	1953	287	518	777	6170	1186	1489	548	353	4000	5773	1166
KS206	1160	4544	5033	773	1155	1462	2945	1877	5539	418	277	449	3849	5542	4864	3861	2947	1156	5544	3848	34	2819	4559	3814	5153	5982	371	4669	5975	1171	5380	1495	1164	581	3881	4156	5545	1905	261	519	30	5977	1174	1442	404	345	3855	5546	1155
KS207	76	3291	4024	1170	68	670	2180	1264	4207	585	390	576	2991	4211	3816	2943	2183	105	4210	2991	1161	1938	3306	2586	3923	4544	413	3444	4536	52	4067	629	109	780	3126	2826	4210	1290	343	656	1165	4537	63	778	925	367	2997	4215	104
KS208	4203	474	806	5762	4200	5700	366	257	17	2508	2019	2448	469	15	44	527	370	4211	18	469	5540	317	473	591	689	968	2050	690	959	4214	801	5965	4212	3838	502	553	19	264	1073	2939	5541	964	4215	5575	3870	1818	473	20	4209
KS209	82	3295	4027	1174	75	676	2180	1265	4207	586	390	577	2992	4211	3814	2947	2183	112	4210	2992	1166	1942	3310	2590	3925	4547	415	3447	4539	58	4073	635	115	781	3127	2830	4210	1291	341	657	1170	4540	68	782	928	369	2998	4215	108
KS210	4200	472	802	5757	4197	5694	365	258	6	2504	2015	2446	468	15	43	527	369	4208	16	465	5536	315	472	588	687	966	2047	690	957	4211	801	5960	4209	3832	500	552	18	265	1072	2934	5537	962	4212	5570	3865	1815	472	21	4206
KS211	2989	456	535	4000	2986	4097	338	221	481	1676	1327	1818	27	482	390	422	339	2988	478	35	3862	289	453	539	544	595	1607	541	587	3003	622	4130	2994	2478	189	483	484	229	801	2069	3865	587	3002	3929	2865	1453	37	488	2985
KS212	4099	556	749	5493	4092	5583	291	207	778	2593	1932	2754	567	780	651	434	292	4094	777	570	5296	323	561	619	530	685	2538	566	674	4109	973	5649	4100	3503	495	499	776	206	1349	3231	5297	673	4110	5450	4386	2222	573	784	4094
KS213	914	4125	4277	779	903	1125	2661	1375	4871	277	189	246	3453	4872	4222	3442	2665	907	4874	3451	765	2919	4140	3303	4568	5266	192	4085	5259	916	5067	1209	906	376	3667	3893	4874	1400	108	303	759	5260	924	1097	589	164	3458	4873	905
KS214	587	2470	2058	447	584	695	741	427	2510	19	114	168	1674	2517	2405	1498	740	581	2517	1672	425	1243	2474	1859	2330	2615	142	2146	2612	593	2688	735	586	289	1650	2065	2515	461	99	177	423	2615	595	690	256	121	1676	2516	583
KS215	4203	474	807	5764	4200	5700	370	260	18	2507	2017	2446	470	16	44	530	374	4211	19	470	5542	315	473	590	691	967	2050	692	958	4214	803	5965	4212	3835	503	554	20	267	1072	2937	5543	963	4215	5575	3872	1818	474	21	4209
KS216	1939	150	354	2936	1934	3338	154	98	322	1239	1225	1486	284	324	257	168	155	1934	320	291	2823	15	144	417	276	324	1339	236	318	1946	344	3156	1936	2100	278	243	323	107	546	1679	2825	320	1942	3223	2129	1114	287	324	1937
KS217	4731	832	1127	6550	4727	6281	432	302	1294	2678	1906	2638	682	1297	1158	579	431	4735	1294	688	6319	506	829	732	703	1106	2307	768	1095	4743	961	6659	4737	3960	670	713	1296	312	1503	3083	6324	1099	4745	6163	4792	2028	691	1302	4730
KS218	105	3288	4025	1165	99	667	2175	1261	4205	577	383	572	2986	4209	3811	2944	2178	64	4208	2986	1159	1935	3303	2582	3922	4541	413	3443	4533	113	4074	631	64	778	3121	2820	4208	1286	336	649	1163	4534	124	780	932	369	2992	4213	61
KS219	334	1400	886	278	333	427	426	142	1071	85	19	66	796	1072	970	1065	425	332	1072	796	255	543	1403	1193	1060	1521	73	1259	1520	339	1308	506	336	141	732	1042	1073	142	7	60	256	1522	337	452	96	51	798	1072	335
KS220	3802	367	669	5057	3798	4848	302	221	37	2397	1910	2384	375	42	22	405	303	3813	40	375	4857	252	370	456	579	837	1992	553	829	3812	710	5105	3815	3602	416	462	38	222	971	2829	4858	832	3814	4770	3459	1780	378	46	3809
KS221	4482	791	1215	6050	4479	5918	459	309	1128	2475	1937	2601	749	1126	997	576	459	4486	1128	752	5810	483	784	736	865	1238	2134	832	1228	4496	1101	6157	4489	3911	741	678	1128	318	1355	2976	5817	1231	4497	5810	4514	1854	754	1129	4484
KS222	3804	367	665	5053	3800	4845	300	220	32	2394	1908	2383	374	40	17	406	301	3815	38	371	4853	251	371	452	577	836	1989	553	828	3814	709	5102	3817	3598	414	462	37	221	969	2826	4854	831	3816	4767	3457	1777	377	45	3811
KS223	1177	4663	5243	61	1172	1517	3158	1922	5763	453	260	460	3990	5767	5065	3987	3161	1172	5768	3989	773	2931	4678	3957	5408	6169	381	4827	6162	1188	5584	1517	1180	587	4022	4319	5769	1949	294	526	777	6164	1191	1490	558	348	3996	5771	1171
KS224	725	3236	3191	627	720	997	1738	806	3625	224	113	153	2252	3630	3477	2169	1740	722	3632	2249	600	2193	3239	2351	3179	3651	166	2842	3648	729	3707	989	726	282	2296	2816	3628	838	85	187	606	3649	736	985	515	146	2253	3630	723
KS225	4527	603	846	6164	4524	5951	280	207	957	2607	1837	2577	571	962	835	446	280	4529	959	576	5976	311	602	618	552	19	2194	648	7	4542	803	6249	4532	3765	536	495	960	212	1524	3021	5982	11	4542	5824	4480	1915	579	967	4524
KS226	871	5191	5866	1667	861	1091	3395	1932	6233	790	531	824	4462	6235	5305	4492	3400	862	6236	4461	1628	3488	5207	4162	5991	6644	647	5299	6634	878	5864	1024	868	1046	4493	4686	6238	1938	514	932	1628	6634	887	1140	1131	563	4469	6238	861
KS227	1296	5874	6670	1979	1287	1680	3943	2448	7079	937	636	934	5135	7082	5986	5159	3947	1293	7083	5139	1907	3991	5890	4988	6908	8036	762	6285	8026	1304	6991	1784	1296	1149	5048	5677	7084	2472	586	1065	1912	8027	1314	1683	1427	690	5144	7086	1290
KS228	3826	374	698	5142	3822	4913	317	226	55	2417	1926	2407	384	59	51	415	318	3837	61	381	4940	258	378	481	594	851	2015	568	843	3838	738	5139	3839	3700	422	474	60	228	989	2849	4941	846	3839	4786	3551	1781	387	64	3833
KS229	1730	148	320	2557	1726	2884	152	96	304	1023	702	955	261	306	237	164	153	1725	302	269	2444	11	142	371	255	292	820	216	288	1734	339	2695	1726	1568	255	240	306	105	530	1155	2445	290	1733	2788	1752	592	265	307	1728
KS230	3806	372	676	5059	3802	4850	311	228	44	2398	1909	2382	379	45	30	413	312	3817	46	380	4859	255	377	459	586	844	1994	562	836	3816	717	5110	3819	3602	422	468	46	229	969	2830	4860	839	3818	4773	3461	1782	382	50	3813
KS231	3548	499	565	4103	3544	4648	254	200	714	2050	1272	2034	446	718	558	200	254	3549	714	448	4013	278	494	386	450	576	1826	282	570	3562	649	4611	3551	2632	446	378	715	209	1163	2406	4013	568	3561	4406	2897	1652	451	719	3547
KS232	1215	4659	5084	976	1205	1399	2911	1623	5526	363	212	306	3719	5528	4810	4011	2915	1214	5530	3718	977	3046	4675	3625	5247	6176	253	4767	6168	1223	5523	1452	1213	474	3911	4090	5532	1647	170	375	975	6169	1231	1376	711	200	3724	5529	1211
KS233	3125	604	565	4535	3119	4625	274	203	630	2374	1592	2420	621	633	507	449	274	3120	629	625	4427	364	610	523	658	540	2296	502	531	3133	972	4736	3122	2865	561	514	630	200	1324	2881	4429	531	3134	4556	3410	1979	623	636	3117
KS234	145	3134	3852	1107	140	631	2066	1153	4027	558	390	550	2809	4031	3734	2843	2069	140	4030	2809	1091	1822	3139	2469	3748	4405	389	3292	4397	153	3983	616	145	724	2941	2661	4030	1187	336	629	1095	4397	162	724	909	341	2813	4035	139
KS235	101	3293	4025	1175	92	671	2183	1266	4213	587	392	577	2983	4217	3826	2948	2186	105	4216	2983	1169	1935	3308	2585	3924	4545	416	3442	4537	111	4075	626	108	788	3120	2828	4216	1291	339	660	1173	4538	121	778	928	369	2989	4221	103
KS236	1131	4635	5079	72	1126	1493	3164	1926	5599	448	248	447	3951	5601	4901	3997	3167	1128	5602	3950	773	2913	4650	3950	5376	6008	384	4841	6001	1141	5553	1516	1137	580	3984	4288	5605	1953	291	520	776	6002	1146	1490	550	351	3957	5606	1126
KS237	971	3932	3948	847	964	1250	1874	634	4242	450	233	372	2804	4247	3893	2876	1875	971	4249	2803	859	2505	3939	3044	4026	4487	328	3717	4484	978	4379	1207	977	456	2768	3363	4247	667	268	440	866	4486	986	1203	530	298	2807	4247	971
KS238	2852	428	491	4344	2850	4170	230	177	546	2140	1239	2082	484	548	443	357	230	2855	544	490	4206	302	425	585	386	533	1814	461	530	2862	542	4057	2857	2303	449	304	549	186	1265	2473	4206	531	2864	4048	2580	1605	493	552	2853
KS239	505	3729	5000	1316	493	697	2424	1641	5323	633	381	604	3280	5324	4660	3603	2427	499	5326	3278	1318	2393	3747	3155	4349	5379	490	4208	5371	508	4644	646	506	817	3380	3392	5328	1631	420	709	1316	5371	518	783	898	442	3285	5326	501
KS240	2155	266	403	3166	2153	3040	32	62	381	714	760	935	330	383	319	187	32	2150	380	329	2954	150	260	373	257	296	742	207	292	2158	408	3050	2152	1788	306	247	384	70	429	1023	2953	292	2158	2877	2546	441	332	388	2148
KS241	4301	805	1196	5836	4298	5687	550	345	1132	2405	1846	2529	835	1132	972	654	552	4304	1134	837	5601	572	801	727	945	1265	2094	813	1253	4312	1038	5981	4305	3729	837	730	1135	352	1374	2901	5606	1256	4313	5650	4349	1802	842	1136	4301
KS242	4535	755	1028	6223	4532	5982	496	396	1111	2592	1679	2399	726	1114	924	548	495	4539	1111	732	5994	400	752	738	869	1155	2084	782	1145	4548	999	6371	4542	3624	700	758	1113	404	1479	2852	5998	1149	4551	5891	4452	1805	735	1118	4534
KS243	31	3284	4019	1171	22	669	2179	1264	4198	585	389	573	2981	4202	3807	2939	2182	103	4201	2981	1163	1935	3299	2577	3918	4535	412	3434	4527	83	4060	629	106	778	3116	2824	4201	1289	341	655	1167	4528	93	780	929	367	2987	4206	101
KS244	2821	435	512	3654	2818	3680	308	192	468	1669	1324	1814	18	466	383	382	308	2819	466	25	3513	277	440	495	531	566	1604	498	558	2834	606	3651	2826	2465	154	461	470	190	799	2062	3516	558	2833	3478	2789	1450	25	472	2815
KS245	1158	4546	5037	765	1153	1459	2946	1878	5541	413	277	443	3852	5544	4865	3862	2948	1154	5546	3851	30	2820	4561	3819	5156	5984	367	4671	5977	1169	5382	1494	1162	574	3884	4158	5547	1906	257	515	34	5979	1172	1440	403	341	3858	5548	1153
KS246	6198	882	1288	8562	6188	8297	717	523	1374	3706	2506	3826	866	1377	1068	847	719	6195	1373	872	8337	595	886	934	1107	1468	3327	1077	1456	6206	1217	8523	6199	5316	809	1007	1377	527	2171	4326	8340	1460	6212	8108	6163	3018	874	1384	6194
KS247	2536	295	420	3702	2532	3551	38	55	431	1329	1078	1388	360	433	403	189	39	2539	431	359	3585	170	288	412	280	345	1148	255	338	2545	431	3423	2537	2327	358	272	433	63	581	1672	3586	338	2541	3296	2818	933	363	439	2535
KS248	2941	398	480	3991	2939	4241	179	167	527	1493	591	1406	411	528	412	15	180	2950	525	413	3861	159	393	372	361	456	1357	149	447	2952	537	4236	2949	1877	374	324	530	175	1065	1649	3863	446	2952	4063	2661	1112	414	531	2942
KS249	783	2869	3481	573	776	992	1816	790	3835	273	122	198	2467	3840	3602	1881	1818	777	3842	2465	584	2098	2870	2080	3342	3772	199	2574	3764	786	3569	931	784	15	2489	2288	3840	822	143	225	580	3766	788	914	480	160	2469	3839	777
KS250	3810	367	675	5060	3806	4854	302	222	43	2400	1913	2386	378	48	25	408	303	3821	45	379	4860	250	372	461	581	842	1992	558	834	3820	711	5109	3823	3605	419	466	45	223	972	2832	4861	837	3822	4775	3463	1780	381	53	3817
KS251	869	2843	3453	498	865	966	2476	1328	3788	240	287	296	2766	3793	3444	2593	2479	870	3794	2769	293	2037	2853	2323	4027	4419	234	3178	4410	874	4138	1012	875	471	2829	2875	3790	1356	94	369	290	4414	877	982	119	195	2769	3796	865
KS252	578	2465	2055	438	575	685	738	426	2506	9	99	161	1670	2513	2401	1495	737	572	2513	1668	416	1239	2469	1854	2323	2611	137	2143	2608	584	2682	727	577	272	1646	2061	2511	459	87	159	414	2611	586	682	246	117	1672	2512	574
KS253	614	2698	2193	466	612	772	914	400	2642	149	45	105	1847	2648	2537	1511	916	609	2648	1844	494	1573	2702	2119	2660	2803	120	2088	2799	622	2944	827	615	193	1861	2106	2646	435	35	78	493	2802	621	745	364	96	1848	2647	612
KS327	520	3604	3757	1139	513	782	2630	1519	3948	496	359	576	3049	3948	3367	3272	2635	513	3948	3047	1138	2514	3619	2784	4020	4323	411	3771	4313	526	3964	743	517	726	3327	3481	3951	1511	344	609	1143	4315	534	748	754	336	3054	3948	512
KS328	634	4405	4991	1426	625	953	2661	1479	5401	699	447	680	3716	5405	4612	3770	2667	627	5404	3718	1367	3022	4420	3355	4907	5559	549	4450	5551	639	4955	963	632	895	3732	3888	5405	1505	415	797	1368	5552	650	982	956	495	3727	5407	626
KS329	632	4405	4990	1421	623	945	2657	1475	5400	700	447	683	3713	5404	4610	3772	2663	623	5403	3715	1364	3021	4420	3356	4904	5557	547	4453	5549	635	4950	958	628	890	3732	3887	5404	1501	417	798	1365	5550	646	972	951	494	3724	5406	622
KS330	629	4401	4985	1413	620	942	2659	1477	5395	696	448	679	3709	5399	4606	3767	2665	620	5398	3711	1356	3018	4416	3350	4901	5554	546	4449	5546	632	4946	955	625	885	3728	3882	5399	1503	413	794	1357	5547	643	970	948	492	3720	5401	619
KS331	635	2901	2470	493	632	815	1049	481	2928	142	48	96	2053	2935	2824	1646	1051	631	2935	2050	496	1678	2905	2164	2945	3011	124	2369	3006	641	3225	869	637	214	2068	2385	2932	515	50	73	494	3009	643	808	368	104	2054	2934	633
KS332	7305	7164	8177	9883	7297	9119	4885	3024	8434	4723	3421	4678	6162	8438	7144	6037	4884	7300	8439	6164	9630	4943	7177	6065	8458	9704	3896	7445	9695	7315	8403	9402	7306	6141	5924	6987	8441	3058	2557	5409	9631	9699	7322	8921	7257	3522	6172	8444	7298
KS333	631	4399	4986	1416	622	944	2655	1476	5394	698	444	679	3710	5398	4605	3768	2661	622	5397	3712	1361	3018	4414	3351	4899	5552	546	4448	5544	634	4944	955	627	888	3729	3882	5398	1502	418	794	1362	5545	645	972	949	493	3721	5400	621
KS334	95	3288	4017	1165	88	667	2181	1267	4205	578	387	569	2982	4209	3814	2945	2184	99	4208	2982	1158	1936	3303	2575	3921	4536	412	3442	4528	103	4060	625	102	780	3119	2820	4208	1292	333	649	1162	4529	113	772	925	364	2988	4213	95
KS335	961	3982	4469	843	955	1239	2611	1460	5006	282	193	240	3477	5009	4344	3438	2617	966	5009	3475	817	2725	3994	2984	4827	5407	156	4162	5398	969	4656	1334	968	385	3403	3576	5011	1487	148	312	817	5400	975	1183	571	135	3480	5011	959
KS336	1400	5704	6691	2061	1390	1636	3997	2462	7004	955	613	913	4934	7003	5921	4722	4002	1395	7004	4933	1985	3874	5720	4781	6937	7872	736	5751	7860	1407	6841	1839	1400	1184	4915	5575	7008	2452	565	1056	1989	7862	1417	1676	1460	661	4943	7009	1393
KS337	1099	4605	4828	942	1091	1370	2459	1054	5230	461	269	371	3375	5233	4735	3495	2461	1098	5235	3373	899	3025	4611	3561	4883	5525	309	4330	5518	1104	5157	1411	1105	488	3356	3950	5236	1086	292	481	898	5520	1114	1320	645	270	3381	5235	1094
KS338	7006	1759	2340	9280	6997	8829	1145	779	2318	4248	3065	4264	1619	2320	1921	1579	1145	7001	2318	1625	8938	1180	1761	1499	2113	2617	3716	2015	2605	7016	2250	9330	7008	5850	1557	1692	2320	800	2509	4918	8940	2609	7024	8826	6792	3366	1626	2325	6999
KS339	632	4402	4988	1421	623	946	2659	1477	5398	700	448	682	3713	5402	4607	3769	2665	623	5401	3715	1364	3021	4417	3353	4903	5552	548	4449	5544	635	4945	959	628	890	3733	3885	5402	1504	418	797	1365	5545	646	972	954	495	3724	5404	622
KS340	1277	5864	6640	1950	1268	1662	3927	2442	7051	927	632	917	5117	7054	5963	5140	3931	1274	7055	5117	1882	3992	5880	4973	6887	8000	752	6269	7990	1285	6964	1760	1277	1136	5035	5651	7056	2467	566	1049	1887	7991	1295	1659	1400	680	5124	7058	1271
KS341	504	3590	3738	1127	496	767	2623	1515	3932	489	359	572	3039	3932	3354	3263	2628	496	3932	3037	1126	2505	3605	2771	4007	4310	412	3760	4300	510	3952	727	502	720	3313	3472	3935	1507	337	605	1131	4302	517	730	747	338	3044	3932	497
KS342	503	3589	3737	1126	495	766	2623	1515	3931	488	358	571	3038	3931	3353	3263	2628	495	3931	3036	1125	2505	3604	2770	4006	4309	412	3759	4299	509	3951	726	501	721	3312	3471	3934	1507	337	604	1130	4301	516	729	747	338	3043	3931	496
KS343	502	3589	3737	1125	494	765	2623	1515	3931	488	358	571	3038	3931	3353	3263	2628	494	3931	3036	1124	2505	3604	2770	4006	4309	412	3759	4299	508	3951	725	500	720	3312	3471	3934	1507	337	604	1129	4301	515	728	746	338	3043	3931	495
KS344	632	4406	4986	1420	623	947	2660	1478	5396	695	444	677	3716	5400	4606	3770	2666	625	5399	3718	1363	3025	4421	3353	4905	5555	545	4450	5547	637	4952	960	630	890	3733	3888	5400	1504	413	792	1364	5548	648	976	952	491	3727	5402	624
KS345	631	4405	4986	1419	622	946	2660	1478	5396	695	444	677	3716	5400	4606	3769	2666	624	5399	3718	1362	3024	4420	3352	4905	5554	545	4449	5546	636	4951	959	629	890	3733	3887	5400	1504	413	792	1363	5547	647	975	951	491	3727	5402	623
KS346	629	4403	4986	1417	620	944	2658	1478	5394	695	444	677	3714	5398	4606	3769	2664	622	5397	3716	1362	3022	4418	3350	4903	5554	545	4449	5546	634	4951	957	627	890	3731	3885	5398	1504	413	792	1363	5547	645	977	949	491	3725	5400	621
KS347	902	3755	4519	788	898	1139	2548	1405	4852	283	192	233	3361	4855	4175	3325	2554	903	4855	3361	793	2638	3767	2827	4636	5251	172	4081	5242	910	4515	1244	906	379	3289	3414	4857	1431	134	311	788	5244	918	1109	572	150	3367	4857	898
KS348	1124	4608	4845	972	1116	1401	2469	1052	5249	487	277	395	3389	5252	4749	3500	2471	1121	5254	3387	930	3034	4614	3570	4894	5542	329	4344	5535	1127	5161	1447	1128	515	3367	3959	5255	1084	313	504	929	5537	1137	1351	674	289	3395	5254	1117
KS350	1068	4282	4730	864	1060	1281	2639	1626	5082	430	268	457	3818	5081	4450	4018	2643	1067	5083	3811	875	2932	4297	3797	4619	5556	365	4738	5547	1071	5024	1400	1072	515	3868	4040	5087	1651	256	516	873	5546	1083	1294	647	351	3823	5086	1066
KS351	512	3604	3750	1140	504	780	2628	1519	3943	498	360	578	3049	3943	3358	3271	2633	504	3943	3047	1139	2517	3619	2787	4018	4320	421	3773	4310	518	3968	738	510	728	3325	3485	3946	1511	339	611	1144	4312	525	744	753	345	3054	3943	505
KS352	1174	4648	5496	1122	1164	1376	3051	1631	5737	507	324	471	4022	5740	5045	3988	3055	1170	5740	4021	1084	2937	4654	3960	5637	6373	361	4936	6364	1175	5703	1586	1175	607	4026	4479	5743	1630	310	561	1088	6367	1184	1465	853	327	4030	5745	1169
KS353	1291	5884	6672	1981	1282	1681	3947	2456	7078	947	639	938	5143	7081	5989	5164	3951	1288	7082	5147	1907	4003	5900	4998	6919	8047	777	6296	8037	1299	7001	1782	1291	1169	5054	5690	7083	2480	584	1073	1912	8038	1309	1675	1416	699	5152	7085	1285
KS354	702	5103	5427	1576	693	982	3120	1791	5694	734	467	777	4114	5697	4867	4226	3125	696	5698	4113	1549	3387	5118	3866	5680	5985	617	5068	5975	711	5531	935	702	980	4264	4471	5700	1818	491	890	1549	5975	716	1039	1092	561	4121	5700	697
KS355	705	5103	5427	1579	696	985	3120	1791	5694	737	467	780	4114	5697	4867	4226	3125	699	5698	4113	1552	3387	5118	3866	5680	5985	617	5068	5975	714	5531	938	705	983	4264	4471	5700	1818	494	893	1550	5975	719	1042	1092	561	4121	5700	700
KS356	614	4187	5038	1365	605	749	2519	1658	5378	668	359	603	3746	5380	4616	3817	2522	607	5381	3745	1342	2582	4201	3390	4738	5466	554	4559	5458	616	4890	754	610	844	3822	3759	5383	1648	407	723	1340	5458	624	852	927	512	3752	5383	604
KS357	614	4187	5039	1364	605	749	2519	1658	5379	668	359	603	3746	5381	4617	3817	2522	607	5382	3745	1341	2582	4201	3390	4738	5467	554	4559	5459	616	4890	753	610	843	3822	3759	5384	1648	407	723	1339	5459	624	851	927	512	3752	5384	604
KS358	7005	1763	2342	9280	6996	8828	1146	779	2321	4247	3072	4259	1620	2323	1922	1576	1146	7000	2321	1626	8938	1183	1765	1502	2119	2614	3720	2008	2602	7015	2254	9326	7007	5847	1561	1697	2323	800	2502	4916	8940	2606	7023	8821	6794	3367	1627	2328	6998
KS359	630	4401	4987	1415	621	942	2658	1477	5397	697	447	679	3709	5401	4608	3768	2664	621	5400	3711	1358	3018	4416	3351	4900	5554	546	4449	5546	633	4946	955	626	886	3728	3882	5401	1503	414	794	1359	5547	644	970	948	492	3720	5403	620
KS360	406	2330	1746	373	404	564	769	397	2040	131	69	117	1597	2046	1986	1354	768	403	2046	1595	364	1337	2333	1558	2125	2188	31	1886	2184	407	2517	629	406	191	1634	1772	2043	396	73	135	360	2187	408	587	246	28	1597	2045	404
KS361	634	4403	4986	1422	625	953	2657	1476	5395	698	446	679	3715	5399	4609	3769	2663	627	5398	3717	1367	3021	4418	3350	4904	5555	546	4450	5547	639	4955	965	632	894	3732	3885	5399	1502	414	795	1368	5548	650	985	954	492	3726	5401	626
KS362	637	4408	4991	1424	628	952	2661	1479	5401	697	445	678	3719	5405	4610	3773	2667	630	5404	3721	1367	3027	4423	3354	4908	5558	547	4453	5550	642	4956	965	635	893	3736	3890	5405	1505	415	794	1368	5551	653	981	955	493	3730	5407	629
KS363	635	4406	4990	1422	626	950	2659	1479	5398	698	445	679	3717	5402	4610	3772	2665	628	5401	3719	1367	3025	4421	3352	4906	5557	547	4452	5549	640	4955	963	633	894	3734	3888	5402	1505	416	795	1368	5550	651	983	952	493	3728	5404	627
KS364	411	2334	1749	374	409	569	771	399	2046	133	69	121	1598	2052	1992	1357	770	408	2052	1596	365	1339	2337	1563	2127	2191	34	1889	2187	412	2520	634	411	195	1638	1776	2049	398	74	136	361	2190	413	592	245	28	1598	2051	409
KS365	411	2334	1749	374	409	569	771	399	2046	133	69	121	1598	2052	1992	1357	770	408	2052	1596	365	1339	2337	1563	2127	2191	34	1889	2187	412	2520	634	411	195	1638	1776	2049	398	74	136	361	2190	413	592	245	28	1598	2051	409
KS366	632	4402	4987	1420	623	945	2658	1475	5399	698	446	680	3714	5403	4607	3768	2664	623	5402	3716	1362	3021	4417	3354	4903	5552	546	4449	5544	635	4946	959	628	889	3733	3884	5403	1501	417	795	1363	5545	646	972	954	493	3725	5405	622
KS367	1115	4426	4935	1013	1111	1332	2465	1338	5187	494	271	413	3472	5193	4695	3504	2465	1114	5193	3476	948	2800	4432	3732	4980	5688	325	4391	5682	1123	4932	1441	1117	554	3425	4148	5190	1370	337	533	946	5685	1131	1328	786	297	3478	5194	1109
KS368	637	4405	4990	1425	628	950	2658	1476	5401	701	447	683	3715	5405	4609	3771	2664	628	5404	3717	1368	3021	4420	3358	4906	5556	549	4451	5548	640	4950	964	633	893	3734	3888	5405	1502	420	799	1369	5549	651	977	954	496	3726	5407	627
KS369	636	4403	4988	1422	627	947	2658	1476	5398	699	446	682	3714	5402	4607	3769	2664	627	5401	3716	1365	3021	4418	3355	4904	5553	548	4449	5545	639	4948	961	632	892	3733	3885	5402	1502	419	797	1366	5546	650	974	953	495	3725	5404	626
KS370	634	4402	4989	1421	625	946	2657	1476	5397	700	446	683	3713	5401	4608	3770	2663	625	5400	3715	1366	3020	4417	3353	4903	5554	549	4450	5546	637	4949	960	630	893	3732	3884	5401	1502	420	798	1367	5547	648	977	952	496	3724	5403	624
KS371	410	2333	1748	373	408	568	769	397	2043	130	70	121	1602	2049	1989	1356	768	407	2049	1600	364	1341	2336	1562	2128	2189	34	1889	2185	411	2521	633	410	194	1639	1775	2046	396	72	136	360	2188	412	591	244	30	1602	2048	408
KS372	410	2333	1748	373	408	568	769	397	2043	130	70	121	1602	2049	1989	1356	768	407	2049	1600	364	1341	2336	1562	2128	2189	34	1889	2185	411	2521	633	410	194	1639	1775	2046	396	72	136	360	2188	412	591	244	30	1602	2048	408
KS373	3784	652	705	5226	3782	4989	264	208	722	2516	1451	2641	682	724	607	487	265	3778	721	676	4967	326	651	680	674	706	2204	614	698	3799	805	4978	3786	2941	667	525	725	216	1563	2902	4969	698	3796	4716	3669	1894	688	730	3779
KS374	4267	598	841	5748	4259	5678	317	210	777	2770	2003	2837	547	777	667	489	317	4263	779	547	5539	335	598	661	567	758	2609	626	747	4273	980	5811	4271	3661	511	512	779	218	1376	3320	5539	746	4273	5497	4327	2298	553	781	4266
KS375	4266	597	841	5747	4258	5677	317	210	777	2769	2003	2836	547	777	667	489	317	4262	779	547	5538	335	597	660	567	758	2608	626	747	4272	979	5810	4270	3661	511	512	779	218	1375	3319	5538	746	4272	5496	4327	2297	553	781	4265
KS376	3784	652	705	5226	3782	4988	264	208	722	2516	1451	2641	682	724	607	487	265	3778	721	676	4967	326	651	679	673	706	2204	614	698	3799	804	4977	3786	2941	667	525	725	216	1563	2902	4969	698	3796	4715	3669	1894	688	730	3779
KS377	834	4886	5454	1507	823	1086	2933	1755	5716	678	431	697	3919	5718	4901	4099	2938	828	5719	3918	1470	3221	4900	3705	5322	5956	582	4894	5948	837	5377	932	831	894	4070	4309	5721	1745	443	801	1468	5948	848	1078	1079	536	3925	5721	825
KS378	645	4411	4996	1434	636	964	2658	1476	5406	709	454	691	3720	5410	4617	3770	2664	636	5409	3722	1377	3022	4426	3360	4911	5559	554	4456	5551	648	4955	980	641	899	3737	3891	5410	1502	421	807	1376	5552	659	992	958	501	3731	5412	635
KS379	638	4402	4986	1427	629	956	2654	1473	5396	706	448	687	3712	5400	4608	3766	2660	629	5399	3714	1370	3017	4417	3352	4903	5552	549	4448	5544	641	4946	970	634	897	3730	3883	5400	1499	423	803	1369	5545	652	983	954	496	3723	5402	628
KS380	760	5137	5923	1484	751	1065	3080	1675	6308	679	449	742	4032	6311	5623	3877	3084	754	6312	4031	1444	3530	5152	4066	5700	6374	609	4933	6367	768	5725	1029	757	970	4217	4710	6312	1703	455	827	1443	6367	775	990	1027	531	4039	6314	755
KS381	404	2331	1749	370	402	565	767	396	2043	128	66	116	1596	2049	1989	1355	766	401	2049	1594	361	1337	2334	1563	2123	2189	30	1887	2185	405	2518	630	404	187	1633	1775	2046	395	72	132	357	2188	406	588	241	27	1596	2048	402
KS382	632	4401	4989	1420	623	945	2655	1476	5397	701	447	683	3713	5401	4607	3768	2661	623	5400	3715	1365	3019	4416	3354	4902	5554	548	4449	5546	635	4946	958	628	892	3732	3884	5401	1502	419	798	1366	5547	646	975	950	495	3724	5403	622
KS383	632	4402	4986	1418	623	944	2657	1476	5396	698	445	680	3713	5400	4605	3767	2663	623	5399	3715	1361	3020	4417	3354	4902	5551	547	4447	5543	635	4945	957	628	889	3732	3884	5400	1502	418	795	1362	5544	646	970	950	494	3724	5402	622
KS384	665	4833	5142	1556	658	1000	3088	1769	5474	691	492	722	4160	5477	4681	4270	3093	661	5478	4159	1522	3230	4849	3755	5567	5833	567	5099	5823	673	5491	953	666	985	4312	4350	5480	1760	418	831	1524	5824	679	1007	1115	489	4166	5478	660
KS385	628	4400	4988	1417	619	942	2655	1476	5396	699	446	680	3711	5400	4607	3768	2661	619	5399	3713	1362	3018	4415	3352	4902	5552	546	4450	5544	631	4947	956	624	889	3730	3884	5400	1502	416	796	1363	5545	642	973	951	493	3722	5402	618
KS386	633	4401	4987	1420	624	946	2657	1476	5397	699	445	681	3714	5401	4606	3768	2663	624	5400	3716	1363	3018	4416	3351	4903	5551	547	4449	5543	636	4947	960	629	892	3733	3884	5401	1502	418	796	1364	5544	647	973	952	494	3725	5403	623
KS387	635	4404	4985	1423	626	954	2659	1476	5396	697	445	678	3716	5400	4608	3769	2665	628	5399	3718	1366	3022	4419	3351	4905	5554	546	4450	5546	640	4954	967	633	893	3733	3886	5400	1502	414	794	1367	5547	651	983	955	492	3727	5402	627
KS397	636	4403	4988	1417	627	949	2661	1478	5399	701	449	683	3712	5403	4608	3768	2667	627	5402	3714	1360	3021	4418	3352	4904	5556	550	4450	5548	639	4951	962	632	889	3732	3884	5403	1504	416	798	1361	5549	650	975	950	495	3723	5405	626
KS398	628	4398	4985	1416	619	940	2654	1475	5393	699	446	681	3710	5397	4605	3766	2660	619	5396	3712	1361	3017	4413	3350	4899	5550	547	4447	5542	631	4944	954	624	890	3729	3881	5397	1501	417	796	1362	5543	642	971	949	494	3721	5399	618
KS399	1030	4137	4647	849	1022	1232	2543	1620	4978	424	236	439	3656	4977	4347	3932	2547	1026	4979	3659	847	2775	4152	3663	4451	5365	348	4648	5356	1032	4867	1335	1032	486	3740	3894	4982	1647	254	501	848	5353	1043	1257	594	335	3661	4982	1026
KS400	762	5136	5926	1483	753	1064	3084	1678	6311	680	448	742	4029	6314	5623	3879	3088	756	6315	4028	1443	3526	5151	4062	5700	6376	609	4935	6369	770	5726	1031	759	962	4215	4707	6315	1706	455	827	1442	6369	777	994	1026	531	4036	6317	757
KS401	1031	4135	4644	849	1023	1231	2543	1620	4975	422	233	437	3654	4974	4345	3929	2547	1027	4976	3657	847	2774	4150	3660	4449	5362	349	4645	5353	1033	4865	1334	1033	490	3738	3889	4979	1647	255	499	848	5350	1044	1256	591	336	3659	4979	1027
KS402	636	4403	4993	1427	627	954	2661	1482	5400	698	446	680	3714	5404	4611	3772	2667	629	5403	3716	1370	3021	4418	3353	4906	5562	549	4452	5554	641	4955	964	634	896	3730	3886	5404	1508	415	796	1371	5555	652	987	957	495	3725	5406	628
KS403	1030	4134	4640	847	1022	1229	2542	1620	4970	423	236	439	3651	4969	4341	3926	2546	1026	4971	3652	845	2774	4149	3653	4449	5353	349	4641	5344	1032	4862	1329	1032	488	3734	3884	4974	1647	254	500	846	5341	1043	1251	595	336	3656	4974	1026
KS404	640	4407	4995	1431	631	958	2663	1482	5404	700	446	682	3718	5408	4613	3774	2669	633	5407	3720	1372	3023	4422	3357	4910	5564	551	4454	5556	645	4957	968	638	898	3734	3888	5408	1508	417	798	1373	5557	656	987	959	497	3729	5410	632
KS405	1028	4133	4641	847	1020	1228	2543	1621	4971	421	232	436	3652	4970	4342	3929	2547	1024	4972	3653	845	2773	4148	3655	4446	5354	347	4644	5345	1030	4860	1328	1030	486	3735	3886	4975	1648	255	497	846	5342	1041	1251	594	334	3657	4975	1024
KS406	7008	1761	2338	9282	6999	8830	1140	777	2316	4249	3069	4268	1620	2318	1919	1577	1140	7003	2316	1626	8940	1182	1763	1500	2111	2615	3715	2013	2603	7018	2247	9329	7010	5854	1558	1693	2318	798	2508	4922	8942	2607	7026	8825	6795	3365	1627	2323	7001
KS407	1024	4130	4638	842	1016	1223	2541	1620	4968	421	232	436	3650	4967	4339	3925	2545	1020	4969	3651	840	2770	4145	3652	4444	5351	347	4640	5342	1026	4857	1324	1026	482	3733	3883	4972	1647	253	495	841	5339	1037	1245	593	334	3655	4972	1020
KS408	713	5108	5888	1439	704	1007	3061	1663	6275	652	438	716	3991	6278	5591	3845	3065	707	6279	3990	1404	3507	5123	4035	5659	6333	590	4892	6326	721	5682	972	710	942	4179	4681	6279	1690	433	796	1403	6326	728	933	999	514	3998	6281	708
KS409	634	4401	4988	1420	625	948	2656	1477	5396	699	445	680	3712	5400	4607	3769	2662	625	5399	3714	1365	3019	4416	3352	4902	5554	548	4449	5546	637	4947	960	630	894	3731	3884	5400	1503	418	796	1366	5547	648	977	949	495	3723	5402	624
KS410	764	5140	5926	1490	755	1070	3082	1676	6310	680	449	743	4032	6313	5625	3880	3086	758	6314	4031	1450	3531	5155	4067	5702	6379	611	4937	6372	772	5727	1036	761	974	4217	4710	6314	1704	457	828	1449	6372	779	999	1029	533	4039	6316	759
KS411	638	4409	4992	1425	629	953	2661	1478	5402	702	448	683	3718	5406	4611	3770	2667	631	5405	3720	1368	3023	4424	3359	4909	5559	547	4453	5551	643	4950	963	636	891	3736	3892	5406	1504	418	799	1369	5552	652	979	953	494	3729	5408	630
KS412	1032	4133	4644	850	1024	1231	2543	1621	4974	423	233	438	3651	4973	4345	3929	2547	1028	4975	3652	848	2771	4148	3655	4445	5356	349	4645	5347	1034	4862	1333	1034	488	3734	3886	4978	1648	255	497	849	5344	1045	1254	598	336	3656	4978	1028
KS413	631	4401	4986	1417	622	943	2657	1476	5396	697	445	679	3713	5400	4605	3767	2663	622	5399	3715	1360	3020	4416	3353	4902	5551	546	4447	5543	634	4944	956	627	888	3732	3884	5400	1502	417	794	1361	5544	645	969	950	493	3724	5402	621
KS414	1033	4134	4645	853	1025	1234	2543	1621	4975	422	233	437	3653	4974	4344	3931	2547	1029	4976	3654	851	2772	4149	3657	4447	5359	348	4647	5350	1035	4864	1336	1035	490	3736	3888	4979	1648	256	498	852	5347	1046	1257	601	335	3658	4979	1029
KS415	1031	4134	4643	850	1023	1231	2543	1621	4974	425	234	440	3651	4973	4345	3930	2547	1027	4975	3652	848	2772	4149	3656	4446	5357	350	4647	5348	1033	4864	1333	1033	488	3734	3887	4978	1648	256	499	849	5345	1044	1254	600	337	3656	4978	1027
KS416	761	5139	5925	1488	752	1068	3083	1677	6309	679	449	742	4032	6312	5623	3880	3087	755	6313	4031	1448	3532	5154	4068	5701	6375	610	4936	6368	769	5727	1034	758	973	4217	4710	6313	1705	456	827	1447	6368	776	996	1027	532	4039	6315	756
KS417	761	5139	5925	1488	752	1068	3083	1677	6309	679	449	742	4032	6312	5623	3880	3087	755	6313	4031	1448	3532	5154	4068	5701	6375	610	4936	6368	769	5727	1034	758	973	4217	4710	6313	1705	456	827	1447	6368	776	996	1027	532	4039	6315	756
KS418	638	4405	4993	1429	629	956	2663	1482	5402	698	446	680	3716	5406	4611	3772	2669	631	5405	3718	1370	3023	4420	3355	4908	5562	549	4452	5554	643	4955	966	636	896	3732	3888	5406	1508	415	796	1371	5555	654	985	959	495	3727	5408	630
KS419	1024	4130	4638	843	1016	1223	2541	1620	4968	422	232	437	3650	4967	4339	3925	2545	1020	4969	3651	841	2770	4145	3652	4444	5351	348	4640	5342	1026	4857	1324	1026	482	3733	3883	4972	1647	254	496	842	5339	1037	1245	593	335	3655	4972	1020
KS420	762	5140	5925	1489	753	1069	3083	1677	6309	680	449	743	4033	6312	5623	3881	3087	756	6313	4032	1449	3532	5155	4069	5702	6376	611	4937	6369	770	5728	1035	759	973	4218	4710	6313	1705	457	828	1448	6369	777	997	1028	533	4040	6315	757
KS421	765	5139	5925	1492	756	1072	3083	1677	6309	679	449	742	4032	6312	5623	3880	3087	759	6313	4031	1452	3532	5154	4068	5701	6375	610	4936	6368	773	5727	1038	762	977	4217	4710	6313	1705	456	827	1451	6368	780	1000	1027	532	4039	6315	760
KS422	628	4398	4986	1414	619	942	2657	1477	5394	698	448	680	3707	5398	4606	3768	2663	619	5397	3709	1359	3016	4413	3349	4898	5553	547	4449	5545	631	4946	955	624	886	3726	3881	5398	1503	415	795	1360	5546	642	974	947	493	3718	5400	618
KS423	638	4408	4992	1424	629	951	2660	1478	5403	700	447	682	3720	5407	4610	3772	2666	629	5406	3722	1367	3025	4423	3359	4909	5558	547	4454	5550	641	4949	963	634	890	3739	3889	5407	1504	418	797	1368	5551	652	977	955	494	3731	5409	628
KS424	1029	4132	4640	848	1021	1229	2542	1621	4971	423	233	438	3652	4970	4342	3929	2546	1025	4972	3653	846	2771	4147	3653	4446	5354	348	4644	5345	1031	4861	1330	1031	484	3735	3885	4975	1648	254	497	847	5342	1042	1251	598	335	3657	4975	1025
KS425	1025	4131	4639	843	1017	1224	2541	1620	4969	420	232	435	3651	4968	4340	3926	2545	1021	4970	3652	841	2771	4146	3653	4445	5352	346	4641	5343	1027	4858	1325	1027	483	3734	3884	4973	1647	254	496	842	5340	1038	1246	593	333	3656	4973	1021
KS426	1025	4132	4642	844	1017	1227	2543	1620	4973	422	233	437	3651	4972	4342	3927	2547	1021	4974	3654	842	2774	4147	3658	4446	5360	349	4643	5351	1027	4862	1330	1027	485	3735	3889	4977	1647	253	497	843	5348	1038	1252	590	336	3656	4977	1021
KS427	1027	4135	4643	848	1019	1229	2542	1621	4973	424	234	439	3653	4972	4343	3928	2546	1023	4974	3654	846	2773	4150	3657	4449	5354	348	4645	5345	1029	4861	1330	1029	486	3736	3887	4977	1648	254	498	847	5342	1040	1251	596	335	3658	4977	1023
KS428	920	3696	4062	843	912	1122	2451	1341	4624	326	235	284	3355	4627	4047	3293	2457	920	4627	3352	798	2509	3709	2773	4434	4941	219	3940	4932	927	4419	1203	925	425	3334	3435	4629	1369	155	362	798	4935	932	1114	592	200	3358	4630	916
KS429	861	5180	5857	1660	851	1077	3385	1925	6227	790	523	825	4454	6229	5300	4487	3390	852	6230	4453	1622	3476	5196	4156	5977	6630	648	5293	6620	868	5850	1009	858	1039	4484	4676	6232	1931	519	930	1624	6620	877	1126	1117	566	4461	6232	851
KS430	2155	264	400	3165	2153	3038	30	62	378	711	758	932	326	380	317	183	30	2152	377	325	2953	148	258	370	255	295	739	204	291	2160	407	3048	2154	1786	300	247	381	70	426	1020	2952	291	2160	2877	2547	438	328	385	2150
KS431	407	2333	1747	372	405	564	768	397	2042	131	66	121	1599	2048	1988	1354	767	404	2048	1597	363	1335	2336	1563	2125	2186	34	1887	2182	408	2520	629	407	192	1636	1771	2045	396	73	134	359	2185	409	587	241	32	1599	2047	405
KS432	863	3646	3837	753	862	954	2015	1086	4069	370	206	321	3120	4075	3599	2971	2012	866	4075	3124	684	2462	3649	3116	4253	4650	256	3593	4644	869	4030	1064	870	408	3030	3496	4072	1116	235	398	682	4648	874	977	643	226	3124	4075	861
KS433	361	2090	1590	348	359	537	467	156	1814	117	65	102	1448	1820	1780	1111	466	357	1820	1446	345	1117	2093	1419	1828	1915	37	1633	1911	362	2210	560	360	156	1368	1499	1817	156	57	123	342	1914	362	546	204	21	1448	1819	360
KS434	3304	43	521	4684	3300	5066	253	173	479	2469	1665	2560	441	484	383	397	252	3305	481	444	4563	138	42	564	516	614	2341	480	608	3316	589	4868	3308	2876	446	356	484	181	1409	2915	4568	609	3315	4903	2939	2093	445	487	3304
KS435	1029	4133	4641	848	1021	1230	2542	1621	4971	422	232	437	3652	4970	4342	3927	2546	1025	4972	3653	846	2771	4148	3654	4446	5355	348	4642	5346	1031	4859	1330	1031	488	3735	3886	4975	1648	256	498	847	5343	1042	1251	594	335	3657	4975	1025
KS436	631	4407	4993	1423	622	951	2655	1476	5401	703	452	686	3713	5405	4612	3768	2661	622	5404	3715	1368	3026	4422	3358	4908	5552	547	4454	5544	634	4952	964	627	897	3732	3890	5405	1502	417	801	1369	5545	645	981	955	494	3724	5407	621
KS437	1296	5879	6660	1976	1287	1684	3943	2445	7069	945	640	941	5133	7072	5978	5153	3947	1293	7073	5135	1906	3992	5895	4989	6908	8030	768	6279	8020	1304	6983	1790	1296	1156	5047	5674	7074	2469	593	1073	1909	8021	1314	1688	1423	695	5140	7076	1290
KS438	1297	5882	6668	1984	1288	1686	3938	2444	7077	946	642	943	5135	7080	5984	5155	3942	1294	7081	5139	1912	3998	5898	4995	6912	8030	763	6284	8020	1305	6990	1792	1297	1156	5051	5681	7082	2468	589	1074	1915	8021	1315	1691	1429	690	5144	7084	1291
KS439	1299	5876	6665	1975	1290	1684	3938	2444	7074	940	637	937	5133	7077	5983	5152	3942	1296	7078	5135	1905	3993	5892	4990	6904	8025	762	6279	8015	1307	6983	1790	1299	1151	5047	5674	7079	2468	588	1068	1908	8016	1317	1689	1422	689	5140	7081	1293
KS440	1296	5877	6661	1976	1287	1680	3938	2444	7070	941	638	938	5135	7073	5979	5154	3942	1293	7074	5137	1906	3992	5893	4991	6905	8027	762	6280	8017	1304	6984	1786	1296	1150	5049	5675	7075	2468	588	1069	1909	8018	1314	1685	1423	689	5142	7077	1290
reference	492	4012	5208	1340	481	763	2502	1613	5568	639	361	605	3548	5569	4851	3712	2506	489	5571	3547	1339	2562	4027	3229	4610	5591	501	4469	5583	496	4990	647	497	828	3651	3596	5573	1604	400	712	1340	5583	505	758	902	461	3553	5571	490
Footnotes
*Maximum no. of SNPs = 14,110 SNPs
☨Pairs of isolates with ≤50 SNPs difference were highlighted
[truncated: 184 more columns]

## Sheet: Appendix 1 Table 4
Article DOI: https://doi.org/10.3201/eid2703.200852
Foodborne Origin and Local and Global Spread of Staphylococcus saprophyticus Causing Human Urinary Tract Infections
Appendix 1
Appendix 1 Table 4. Intrasample diversity of S. saprophyticus recovered from slaughterhouse environment at different time points, Portugal
ID	Sample ID	Lineage	SNP difference	Sample site
KS327	ZP12A	Lineage G	763 SNPs; 51 SNPs	SH1_EquipmentT_Dirty
KS328	ZP12B	Lineage G
KS329	ZP12C	Lineage G
KS330	ZP14A	Lineage G	777 SNPs	SH1_EquipmentC_Dirty
KS331	ZP14B	Lineage G
KS332	ZP14C	Basal	5,387-8746 SNPs
KS333	ZP16B	Lineage G	12 SNPS with KS339 - Meat	SH1_MeatR1
KS334	ZP17A	Lineage G	968, 1529 SNPs	SH1_MeatR2
KS335	ZP17B	Lineage G
KS336	ZP17C	Lineage G
KS337	ZP18A	Lineage G	1281; 8546 SNPs	SH1_MeatR3
KS338	ZP18B	Lineage S
KS339	ZP18C	Lineage G
KS340	ZP20A	Lineage G		SH1_MeatR4
KS341	ZP21A	Lineage G	*1 - 3 SNPs	SH1_MeatS1
KS342	ZP21B	Lineage G
KS343	ZP21C	Lineage G
KS344	ZP23A	Lineage G	*1 - 3 SNPs	SH1_MeatS2
KS345	ZP23B	Lineage G
KS346	ZP23C	Lineage G
KS347	ZP26A	Lineage G	553 SNPs	SH1_Human2_Dirty
KS348	ZP26B	Lineage G
KS350	ZP27A	Lineage G		SH1_Human3_Dirty
KS351	ZP29A	Lineage G	81 SNPs with KS327 (Equipment)	SH1_Human2_Clean
KS352	ZA10b	Lineage G	355 SNPs with KS431 (Worker)	SH2_LivePig
KS353	ZE1a	Lineage G		SH2_MeatR1
KS354	ZE2a	Lineage G	*3 SNPs	SH2_MeatR2
KS355	ZE2b	Lineage G
KS356	ZE3a	Lineage G	*1 SNP	SH2_MeatR3
KS357	ZE3b	Lineage G
KS358	ZE4a	Lineage S	8363 SNPs	SH2_MeatR4
KS359	ZE4b	Lineage G
KS360	ZE5a	Lineage G		SH2_MeatR5
KS361	ZPP1a	Lineage G	*3 SNP	SH2_MeatR6
KS387	ZPP1b	Lineage G
KS362	ZPP2a	Lineage G	*4 SNPs	SH2_MeatS2
KS363	ZPP2b	Lineage G
KS364	ZPP3a	Lineage G	*0	SH2_MeatS3
KS365	ZPP3b	Lineage G
KS366	ZPP4a	Lineage G	1262 SNPs	SH2_MeatS4
KS367	ZPP4b	Lineage G
KS368	ZPP5a	Lineage G	*3 - 6 SNPs	SH2_MeatS5
KS369	ZPP5b	Lineage G
KS370	ZPP5c	Lineage G
KS371	ZMA2a	Lineage G	*0	SH2_Human2_Dirty
KS372	ZMA2b	Lineage G
KS373	ZMA3a	Lineage S	758 SNPs (1 SNP with KS376)	SH2_Human3_Clean
KS374	ZMA3b	Lineage S	*0 - 1 SNPs
KS375	ZMA3c	Lineage S
KS376	ZMA4a	Lineage S	4722 SNPs	SH2_Human3_Dirty
KS377	ZMA4b	Lineage G
KS378	ZM1a	Lineage G	*0 - 15 SNPs	SH2_EquipmentC_Clean
KS379	ZM1b	Lineage G
KS380	ZM1c	Lineage G	975 SNPs
KS381	ZM2a	Lineage G	541 SNPs	SH2_EquipmentC_Dirty
KS382	ZM2b	Lineage G	*6 SNPs
KS383	ZM2c	Lineage G
KS384	ZT1a	Lineage G	939 SNPs	SH2_EquipmentT_Clean
KS385	ZT1b	Lineage G
KS386	ZT2a	Lineage G	12 SNPs with KS333-SH1-Meat	SH2_EquipmentT_Dirty
KS397	128A	Lineage G	44 SNPs	SH3_EquipmentT_Dirty
KS398	128B	Lineage G
KS400	128E	Lineage G	1191 SNPS with KS399
KS399	128C	Lineage G	11 SNPs
KS401	128F	Lineage G
KS402	132A	Lineage G	*4 SNPs	SH3_Human1_Dirty
KS404	132C	Lineage G
KS403	132B	Lineage G	8 - 12 SNPs
KS405	132D	Lineage G
KS407	132F	Lineage G
KS406	132E	Lineage S	8379 SNPs
KS408	134A	Lineage G	908 SNPs	SH3_Human2_Dirty
KS409	134C	Lineage G
KS410	136A	Lineage G	961 - 971 SNPs	SH3_Human3_Dirty
KS411	136B	Lineage G
KS413	136D	Lineage G
KS412	136C	Lineage G	*6 - 9 SNPs
KS414	136E	Lineage G
KS415	136F	Lineage G
KS416	138A	Lineage G	0	SH3_EquipmentC_Clean
KS417	138B	Lineage G
KS418	138C	Lineage G	869 SNPs
KS420	138E	Lineage G
KS421	138F	Lineage G	972 SNPs
KS419	138D	Lineage G
KS422	140A	Lineage G	47 SNPs (42 SNPs with KS418)	SH3_EquipmentC_Dirty
KS423	140B	Lineage G
KS424	140C	Lineage G	7 - 32 SNPs (1189 SNPs from others)
KS425	140D	Lineage G
KS426	140E	Lineage G
KS427	140F	Lineage G
KS428	142A	Lineage G	1121 - 2455 SNPs	SH3_Human1_Clean
KS429	142D	Lineage G
KS430	142F	Lineage S
KS431	144B	Lineage G		SH3_Human2_Clean
KS432	146B	Lineage G	227 SNPs; 3659 SNPs	SH3_Human3_Clean
KS433	146C	Lineage G
KS434	146E	Lineage S
KS435	150A	Lineage G	7 SNPs with KS407 (Human_Dirty)	SH3_MeatR2
KS436	154D	Lineage G	12 SNPs with KS413 (Human_Dirty)	SH3_MeatS1
KS437	166A	Lineage G	*8 - 16 SNPs	SH3_MeatS2
KS438	166B	Lineage G
KS439	166C	Lineage G
KS440	166D	Lineage G
Footnotes
* SH (1-3) - Slaugtherhouse environment with number specifying the sampling sequence
☨EquipmentC - Meat processing cutting table
☦EquipmentT - Meat processing treadmill
§ MeatR - processing ribs
¶ MeatS - processing shoulder
# Intra-sample_diversity are highlighted in red

## Sheet: Appendix 1 Table 5
Article DOI: https://doi.org/10.3201/eid2703.200852
Foodborne Origin and Local and Global Spread of Staphylococcus saprophyticus Causing Human Urinary Tract Infections
Appendix 1
Appendix 1 Table 5. List of genes contained in the pangenome of 338 S. saprophyticus generated with Roary
Gene	Non-unique Gene name	Annotation	Frequency_Lineage G (%)	Frequency_Lineage S (%)
yfiA		sigma 54 modulation protein/ribosomal protein S30EA	100	100
group_10001		hypothetical protein	100	100
odh		NAD/NADP octopine/nopaline dehydrogenase family protein	100	100
moaC		putative molybdenum cofactor biosynthesis protein C	100	100
tdk		putative thymidine kinase	100	100
group_10005		fatty acid-binding protein, DegV family	100	100
cysJ_1		sulfite reductase (NADPH) flavoprotein alpha-component	100	100
group_10009		hypothetical protein	100	100
group_10010		3-carboxy-cis,cis-muconate lactonizing enzyme	100	100
phoR		alkaline phosphatase synthesis sensor protein PhoR	100	100
gph		Phosphoglycolate phosphatase	100	100
rpsQ		30S ribosomal protein S17	100	100
dhoM		putative homoserine dehydrogenase	100	100
group_10016	fabG_6	3-oxoacyl-ACP reductase	100	100
atpA_2		ATP synthase subunit alpha, AtpA_1	100	100
sigR		RNA polymerase factor sigma-70	100	100
group_10019		hypothetical protein	100	100
group_10020		hypothetical protein	100	100
pcrB		putative glycerol-1-phosphate prenyltransferase	100	100
ftsA		putative cell division protein	100	100
ptpA		phosphotyrosine protein phosphatase	100	100
group_10024		hypothetical protein	100	100
group_10025		hypothetical protein	100	100
group_10026		hypothetical protein	100	100
rplI		50S ribosomal protein L9	100	100
rpsO		30S ribosomal protein S15	100	100
pepA1		M42 family glutamyl aminopeptidase	100	100
fecB_2		iron-dicitrate transporter substrate-binding subunit, FecB	100	100
group_10031		hypothetical protein	100	100
mnhB_2		CPA3 family monovalent cation:proton (H ) antiporter-3 subunit B	100	100
sstC		iron (Fe 3) ABC superfamily ATP binding cassette transporter, ABC protein	100	100
pheA		putative prephenate dehydratase	100	100
folP		dihydropteroate synthase chain A synthetase	100	100
citZ		methylcitrate synthase	100	100
group_10037		hypothetical protein	100	100
group_10038		hypothetical protein	100	100
ythA		cytochrome ubiquinol oxidase	100	100
metX		homoserine O-acetyltransferase	100	100
potD		spermidine/putrescine ABC superfamily ATP binding cassette transporter, binding protein	100	100
holB		DNA polymerase III subunit delta'	100	100
drm		putative phosphopentomutase	100	100
rpmA		50S ribosomal protein L27	100	100
clpQ		T01 family HslV component of HsIUV peptidase	100	100
ureE		urease accessory protein UreE	100	100
cysC		putative adenylyl-sulfate kinase	100	100
srtA		sortase A transpeptidase	100	100
rbgA		putative GTP-binding protein	100	100
rpsP		30S ribosomal protein S16	100	100
group_10053		putative cell-wall binding lipoprotein, YkyA	100	100
murB		putative UDP-N-acetylenolpyruvoylglucosamine reductase	100	100
group_10055		maltose O-acetyltransferase	100	100
tcdA		ThiF family protein	100	100
group_10058		hypothetical protein	100	100
group_10059		hypothetical protein	100	100
birA		bifunctional biotin-(acetyl-CoA carboxylase) ligase / biotin operon repressor	100	100
nusG		transcription termination/antitermination factor NusG	100	100
group_10062		putative lipid kinase	100	100
gpm		2,3-bisphosphoglycerate-dependent phosphoglycerate mutase	100	100
arg_2		arginase	100	100
gpsA		NAD(P)H-dependent glycerol-3-phosphate dehydrogenase	100	100
arsC1		putative arsenate Reductase (ArsC) family protein	100	100
nrdG		anaerobic ribonucleoside-triphosphate reductase activating protein	100	100
ftn		ferritin	100	100
yrrB		TPR repeat-containing protein YrrB	100	100
group_10071		hypothetical protein	100	100
catE_2		glyoxalase/bleomycin resistance protein/dioxygenase superfamily protein	100	100
rpsJ		30S ribosomal protein S10	100	100
group_10074		hypothetical protein	100	100
ykkD_1		Multidrug resistance protein YkkD	100	100
lutP		L-lactate permease	100	100
glpK		glycerol kinase	100	100
ybiT		ABC transporter ATP-binding protein	100	100
tsaB		glycoprotease	100	100
rpe		ribulose-phosphate 3-epimerase	100	100
fabI		enoyl-acyl-carrier-protein reductase, FabI	100	100
galM		aldose 1-epimerase	100	100
group_10083		putative acetyltransferase	100	100
group_10084	fabG_1	putative 3-oxoacyl-acyl carrier protein reductase	100	100
glnR		MerR family transcriptional regulator	100	100
group_10086		alpha/beta hydrolase	100	100
catE_1		glyoxalase/bleomycin resistance protein/dioxygenase superfamily protein	100	100
group_10088		hypothetical protein	100	100
tmk		putative thymidylate kinase	100	100
hisS		histidyl-tRNA synthetase	100	100
group_10092		hypothetical protein	100	100
dfrA		trimethoprim-sensitive dihydrofolate reductase	100	100
nadE		NH(3)-dependent NAD synthetase	100	100
purK		phosphoribosylaminoimidazole carboxylase ATPase subunit	100	100
rbn		Ribonuclease BN	100	100
group_10097		hypothetical protein	100	100
group_10098		toxin regulatory protein	100	100
rnhC		ribonuclease HIII	100	100
group_10100		hypothetical protein	100	100
rsgA		ribosome small subunit-dependent GTPase A	100	100
group_10102		hypothetical protein	100	100
group_10103		hypothetical protein	100	100
yutF		HAD-superfamily hydrolase	100	100
group_10105		hypothetical protein	100	100
prmC		modification methylase HemK family protein	100	100
tilS		tRNA(Ile)-lysidine synthetase	100	100
larB		Pyridinium-3,5-biscarboxylic acid mononucleotide synthase	100	100
mnhC_1		monovalent cation antiporter-3, MnhC_1	100	100
group_10110		hypothetical protein	100	100
tcaR_2		teicoplanin resistance operon transcriptional regulator TcaR	100	100
telA		toxic anion resistance protein TelA	100	100
group_10113		hypothetical protein	100	100
group_10114		hypothetical protein	100	100
aroD		3-dehydroquinate dehydratase	100	100
lytR		two component transcriptional regulator, LytR	100	100
est_1		esterase/lipase	100	100
folK		putative 2-amino-4-hydroxy-6-hydroxymethyldihydropteridine pyrophosphokinase	100	100
ykoC_1		ABC superfamily ATP binding cassette transporter, membrane protein	100	100
nirQ		ATPase	100	100
mvaK1		mevalonate kinase	100	100
dgkA		diacylglycerol kinase	100	100
group_10124		hypothetical protein	100	100
group_10125		hypothetical protein	100	100
nagB_3		glucosamine-6-phosphate deaminase	100	100
group_10127		hypothetical protein	100	100
lytH		N-acetylmuramoyl-L-alanine amidase family protein	100	100
yvdD		putative lysine decarboxylase	100	100
group_10131		hypothetical protein	100	100
group_10132		hypothetical protein	100	100
mscL		large-conductance mechanosensitive channel	100	100
group_10134		hypothetical protein	100	100
yfbB		acyl-CoA thioester hydrolase	100	100
gyrA		DNA topoisomerase (ATP-hydrolyzing) subunit A, GyrA	100	100
caiA		acyl-CoA dehydrogenase	100	100
pykA		pyruvate kinase	100	100
yedJ		metal-dependent phosphohydrolase, HD family	100	100
znuC		zinc ABC transporter	100	100
hprK		HPr(Ser) kinase/phosphatase	100	100
yjeE		putative ATPase	100	100
coaBC		bifunctional phosphopantothenoylcysteine decarboxylase/phosphopantothenate--cysteine ligase	100	100
bcd		short chain acyl-CoA dehydrogenase	100	100
fmt		methionyl-tRNA formyltransferase	100	100
yvgN_1		aldo/keto reductase	100	100
rpmD		50S ribosomal protein L30	100	100
group_10149		hypothetical protein	100	100
mshD_1		GNAT family acetyltransferase	100	100
group_10151		hypothetical protein	100	100
nadD		nicotinate (nicotinamide) nucleotide adenylyltransferase	100	100
group_10156		acetyltransferase (GNAT) family protein	100	100
golD		short chain dehydrogenase	100	100
lplA2		lipoate-protein ligase A family protein	100	100
group_10159		NhaC family sodium:proton (Na :H ) antiporter	100	100
rpsF		30S ribosomal protein S6	100	100
group_10161		hypothetical protein	100	100
tauB		ABC-type nitrate/sulfonate/bicarbonate transporter, TauB	100	100
accC_1		acetyl-CoA carboxylase biotin carboxylase subunit, AccC_1	100	100
def2		putative polypeptide deformylase	100	100
group_10166		hypothetical protein	100	100
mhqA_3		Glyoxalase/bleomycin resistance protein/dioxygenase	100	100
gtf2		alpha-glucosyltransferase	100	100
group_10169		hypothetical protein	100	100
acrA		transcriptional regulator, AcrR	100	100
group_10171		hypothetical protein	100	100
rplQ		50S ribosomal protein L17	100	100
yycI		regulatory protein YycI	100	100
rplY		50S ribosomal protein L25 Ctc-form	100	100
group_10175	betI_1	HTH-type transcriptional regulator BetI	100	100
group_10176		membrane-associated zinc metalloprotease	100	100
arg_1		arginase	100	100
group_10178		hypothetical protein	100	100
group_10179		metal dependent phosphohydrolase	100	100
ywnA		AsnC family transcriptional regulator	100	100
znuA		ABC superfamily ATP binding cassette transporter, binding protein	100	100
mleN_3		NhaC family sodium:proton (Na :H) antiporter	100	100
rpiA		ribose 5-phosphate isomerase	100	100
thiD		putative phosphomethylpyrimidine kinase	100	100
mraW		S-adenosyl-methyltransferase MraW	100	100
gcvH		glycine cleavage system H protein	100	100
gpsB		cell division protein GpsB	100	100
pyrD		putative dihydroorotate dehydrogenase	100	100
trmU		tRNA (5-methyl aminomethyl-2-thiouridylate)-methyltransferase	100	100
group_10192		hypothetical protein	100	100
yjjP_1		hypothetical protein	100	100
group_10194		thioesterase superfamily protein	100	100
tagE		glycoside hydrolase family protein	100	100
ctsR		class III stress genes transcriptional repressor	100	100
yabJ		endoribonuclease L-PSP	100	100
dkgB		oxidoreductase, aldo/keto reductase family	100	100
group_10199		hypothetical protein	100	100
group_10200		hypothetical protein	100	100
yugI_1		polyribonucleotide nucleotidyltransferase	100	100
mazE		Antitoxin MazE	100	100
isdI		heme-degrading monooxygenase IsdI	100	100
group_10204		hypothetical protein	100	100
group_10205		hypothetical protein	100	100
group_10206		hypothetical protein	100	100
tal		putative translaldolase	100	100
pcp		C15 family pyroglutamyl-peptidase I	100	100
recA		recombination protein RecA	100	100
group_10210		hypothetical protein	100	100
luxB_3		luciferase family oxidoreductase	100	100
rpsM		30S ribosomal protein S13	100	100
rnhB		putative ribonuclease HII	100	100
ackA		acetate kinase	100	100
ybbA		putative protein YbbA	100	100
phoA		alkaline phosphatase PhoA	100	100
rimL		GNAT family acetyltransferase	100	100
group_10219		hypothetical protein	100	100
lamB		LamB/YcsF family protein	100	100
nusB		putative N utilization substance protein B	100	100
group_1141		pyridine nucleotide-disulfide oxidoreductase	100	100
group_1245		hypothetical protein	100	100
cudT		choline/carnitine/betaine transporter, BCCT family	100	100
axe1-6A		Carbohydrate acetyl esterase/feruloyl esterase	100	100
fadX_1		putative acetyl-CoA/acetoacetyl-CoA transferase	100	100
ydhR		Putative monooxygenase YdhR	100	100
group_1510		hypothetical protein	100	100
group_1633		hypothetical protein	100	100
group_1634		hypothetical protein	100	100
group_1645		antibacterial protein (phenol soluble modulin)	100	100
hfq		RNA chaperone, host factor-1 protein	100	100
gtf1		Poly(glycerol-phosphate) alpha-glucosyltransferase	100	100
yxeI		penicillin V acylase	100	100
group_1802		hypothetical protein	100	100
group_1810		hypothetical protein	100	100
group_1819		GNAT family acetyltransferase	100	100
group_1820		hypothetical protein	100	100
cynR_2		LysR family transcriptional regulator	100	100
group_1868		hypothetical protein	100	100
tetR		TetR family transcriptional regulator	100	100
group_1879		cobalt (Co2 ) ABC superfamily ATP binding cassette transporter, membrane protein	100	100
dcyD		D-cysteine desulfhydrase	100	100
pspA		putative phosphoglycerate mutase family protein	100	100
yxeA		putative protein YxeA	100	100
mccF		Microcin C7 self-immunity protein MccF	100	100
group_2080		hypothetical protein	100	100
artQ		amino acid ABC transporter substrate-binding protein	100	100
group_2165		Cro/CI family transcriptional regulator	100	100
group_2174		hypothetical protein	100	100
lytT		LytTr DNA-binding region-containing protein	100	100
kynB		putative cyclase enzyme	100	100
topB		putative DNA topoisomerase	100	100
group_2211		hypothetical protein	100	100
lytM		M23/M37 peptidase domain-containing protein	100	100
dedA_2		Protein DedA	100	100
dsdA		D-serine dehydratase	100	100
yhhS_2		major facilitator superfamily transporter	100	100
group_2427		hypothetical protein	100	100
group_2436		hypothetical protein	100	100
group_2442		hypothetical protein	100	100
trxA_2		thioredoxin	100	100
group_2462		GNAT family acetyltransferase	100	100
fmtA		Autolysis and methicillin resistant-related protein	100	100
aur		aureolysin, fungalysin/thermolysin metalloproteinase precursor	100	100
group_2481		hypothetical protein	100	100
hchA_2		ThiJ/PfpI family protein	100	100
group_2490		hypothetical protein	100	100
group_2506		3-demethylubiquinone-9 3-methyltransferase	100	100
moaE		Molybdopterin synthase catalytic subunit, MoaE	100	100
glxK		glycerate kinase	100	100
group_2593		hypothetical protein	100	100
ydaF		ribosomal-protein-serine N-acetyltransferase	100	100
ywaC		GTP pyrophosphokinase	100	100
group_2612		putative transcriptional activator	100	100
sarZ_2		transcriptional regulator	100	100
nhoA		N-hydroxyarylamine O-acetyltransferase	100	100
fra		Intracellular iron chaperone frataxin	100	100
group_2619		hypothetical protein	100	100
group_2624		hypothetical protein	100	100
rpoE		DNA-directed RNA polymerase subunit delta	100	100
tagT		cell envelope transcriptional attenuator	100	100
group_2740		3-demethylubiquinone-9 3-methyltransferase	100	100
rplGB		putative ribosomal protein L7Ae-like protein	100	100
iolS		oxidoreductase, aldo/keto reductase family	100	100
group_2810		hypothetical protein	100	100
argO		putative LysE type translocator protein	100	100
comFC		putative amidophosphoribosyltransferase, ComFC	100	100
csbA		Protein CsbA	100	100
whiA		sporulation regulator WhiA	100	100
mepB		MATE family multidrug efflux pump protein	100	100
yjbK		adenylate cyclase	100	100
group_2843		putative metallophosphoesterase	100	100
group_2864		multi-copper polyphenol oxidoreductase laccase	100	100
group_2867		putative ABC transporter permease	100	100
polC		DNA polymerase III subunit alpha	100	100
nuc		thermonuclease precursor family protein	100	100
group_2881		hypothetical protein	100	100
fmtC		oxacillin resistance-related FmtC protein	100	100
group_2887	rbsA	ABC transporter ATP-binding protein	100	100
acyP		putative acylphosphatase	100	100
group_2892		putative NADH-flavin reductase	100	100
group_2893		short chain dehydrogenase	100	100
opuCC_1		glycine betaine/L-proline ABC superfamily ATP binding cassette transporter, binding protein	100	100
rlmH		rRNA large subunit methyltransferase	100	100
yycH		two-component regulator YycH	100	100
group_2948		hypothetical protein	100	100
group_2955		haloacid dehalogenase-like hydrolase	100	100
emrY		major facilitator superfamily multidrug :cation symporter	100	100
group_2959		hypothetical protein	100	100
group_2960		hypothetical protein	100	100
ecfT		cobalt (Co2 ) ABC superfamily ATP binding cassette transporter, membrane protein	100	100
moeA		molybdopterin biosynthesis protein MoeA	100	100
opcR_1		transcriptional regulator-like protein	100	100
cynR_5		LysR family transcriptional regulator	100	100
isdG		Heme oxygenase (staphylobilin-producing)	100	100
group_3006		hypothetical protein	100	100
group_3010		putative bacteriophage envelope protein	100	100
licB		Lichenan-specific phosphotransferase enzyme IIB component	100	100
ldh_3		L-lactate dehydrogenase	100	100
group_3032		hypothetical protein	100	100
group_3033		hypothetical protein	100	100
group_3040		hypothetical protein	100	100
bglA_2		glycoside hydrolase	100	100
ilvD_1		putative dihydroxy-acid dehydratase	100	100
group_3051		glyoxalase/bleomycin resistance protein/dioxygenase superfamily protein	100	100
group_3052		hypothetical protein	100	100
cysS		cysteinyl-tRNA synthetase	100	100
group_3308		hypothetical protein	100	100
ccpA_3		global transcriptional regulator, catabolite control protein A	100	100
group_3316		hypothetical protein	100	100
group_3317		hypothetical protein	100	100
gph_2		haloacid dehalogenase-like hydrolase	100	100
group_3319		hypothetical protein	100	100
azo1		putative FMN-dependent NADPH-azoreductase	100	100
group_3323		hypothetical protein	100	100
group_3326		hypothetical protein	100	100
tagB		teichoic acid biosynthesis protein B	100	100
fhuA		iron (Fe3 ) ABC superfamily ATP binding cassette transporter, ABC protein	100	100
graS		sensor histidine kinase, GraS	100	100
group_3343		putative acetyltransferase	100	100
group_3344		hypothetical protein	100	100
group_3345		hypothetical protein	100	100
cydD		ABC superfamily ATP binding cassette transporter, ABC protein	100	100
group_3347		putative Mg2 and Co2 transporter, CorB	100	100
pabA		para-aminobenzoate synthase, glutamine amidotransferase, component II	100	100
nrdI		NrdI protein involved in ribonucleotide reductase function	100	100
group_3354		hypothetical protein	100	100
yigZ		IMPACT family member YigZ	100	100
comFA		superfamily II DNA/RNA helicase ComFA	100	100
group_3366		hypothetical protein	100	100
group_3371		integral membrane protein	100	100
dltA		D-alanine-activating enzyme/D-alanine-D-alanyl, dltA protein	100	100
dltD		D-alanine lipoteichoic acid and wall teichoic acid esterification secreted protein	100	100
group_3383		hypothetical protein	100	100
yjbI		globin family protein	100	100
napA		monovalent cation antiporter-2	100	100
group_3393		lipoyltransferase and lipoate-protein ligase	100	100
group_3416		alanine racemase	100	100
rluD		RluD subfamily ribosomal large subunit pseudouridine synthase	100	100
ymdB		ABC superfamily ATP binding cassette transporter, binding protein	100	100
group_3429		hypothetical protein	100	100
iscR		Rfr2 family transcriptional regulator	100	100
glpF		MIP family major intrinsic protein channel protein	100	100
glcT		transcriptional antiterminator	100	100
ccpA_2		global transcriptional regulator, catabolite control protein A	100	100
group_3448		hypothetical protein	100	100
group_3449		hypothetical protein	100	100
group_3452		hypothetical protein	100	100
rluB		ribosomal large subunit pseudouridine synthase B, RluB	100	100
ypdF		M24B family Xaa-Pro dipeptidase	100	100
group_3462		metallo-beta-lactamase superfamily protein	100	100
prmA		50S ribosomal protein L11 methyltransferase	100	100
group_3487		hypothetical protein	100	100
group_3503		putative secreted propeptide peptidase	100	100
group_3506		hypothetical protein	100	100
group_3511		prolyl oligopeptidase	100	100
group_3512		hypothetical protein	100	100
yxlF		ABC superfamily ATP binding cassette transporter, ABC protein	100	100
pfbA		Plasmin and fibronectin-binding protein A	100	100
group_3520		hypothetical protein	100	100
group_3521		hypothetical protein	100	100
liaF		Protein LiaF	100	100
group_3523		teichoic acid ABC superfamily ATP binding cassette transporter, membrane protein	100	100
msbA_4		Lipid A export ATP-binding/permease MsbA	100	100
bcp		alkyl hydroperoxide reductase	100	100
group_3545		bacterial membrane flanked domain protein	100	100
mazF		Toxin MazF	100	100
csbB_1		undecaprenyl phosphate 4-deoxy-4-formamido-L-arabinose transferase	100	100
cobB		NAD-dependent deacetylase	100	100
group_3565		hypothetical protein	100	100
group_3566		hypothetical protein	100	100
mazG_2		nucleoside triphosphate pyrophosphohydrolase	100	100
azlC		branched-chain amino acid permease	100	100
nnrD		carbohydrate kinase	100	100
cysJ_2		sulfite reductase (NADPH) flavoprotein alpha-component	100	100
group_3610		hypothetical protein	100	100
atpG		ATP synthase subunit gamma, AtpG	100	100
czrA_2		transcriptional repressor, arsR family	100	100
rplM		50S ribosomal protein L13	100	100
rpmC		50S ribosomal protein L29	100	100
rplP		50S ribosomal protein L16	100	100
rplW		50S ribosomal protein L23	100	100
group_3635		AEC family malonate efflux carrier	100	100
moaA		molybdenum cofactor biosynthesis protein A	100	100
moaB		putative molybdenum cofactor biosynthesis protein B	100	100
modA		molybdenum (Mo2 ) ABC superfamily ATP binding cassette transporter, binding protein	100	100
galT		Galactose-1-phosphate uridylyltransferase	100	100
tagU		cell envelope transcriptional attenuator	100	100
group_3649		Activator of Hsp90 ATPase 1 family protein	100	100
group_3653		hypothetical protein	100	100
hssR		winged helix family two component transcriptional regulator	100	100
larA		Lactate racemase	100	100
cysM		Cystathionine beta-synthase, CysM	100	100
ureB		urease subunit beta UreB	100	100
fhuD_1		iron (Fe 3) ABC superfamily ATP binding cassette transporter, binding protein	100	100
ybiV		haloacid dehalogenase-like hydrolase	100	100
gseA		glutamyl endopeptidase	100	100
group_3714		hypothetical protein	100	100
group_3715		hypothetical protein	100	100
group_3720		thioesterase	100	100
aaaT_3		GNAT family acetyltransferase	100	100
group_3722		hypothetical protein	100	100
group_3723		4-aminobutyrate aminotransferase	100	100
ispD_2		2-C-methyl-D-erythritol 4-phosphate cytidylyltransferase 2, IspD_2	100	100
nanE		putative N-acetylmannosamine-6-phosphate 2-epimerase	100	100
bglA_1		glycoside hydrolase	100	100
mhqD		phospholipase/carboxylesterase	100	100
group_3730		branched-chain amino acid transport system II carrier protein	100	100
lrgA_2		murein hydrolase regulator	100	100
nhaK_2		sodium/hydrogen exchanger family protein	100	100
group_3753		putative small heat shock protein	100	100
group_3754		hypothetical protein	100	100
yycB_2		putative transporter YycB	100	100
group_3759		hypothetical protein	100	100
group_3760		hypothetical protein	100	100
group_3761		hypothetical protein	100	100
group_3764		hypothetical protein	100	100
group_3770		hypothetical protein	100	100
group_3780		hypothetical protein	100	100
yccS		Inner membrane protein YccS	100	100
dinG		DNA polymerase III, epsilon subunit/ATP-dependent helicase DinG	100	100
group_3828		hypothetical protein	100	100
agrB		accessory gene regulator B	100	100
group_4049		hypothetical protein	100	100
fhuD_4		iron (Fe 3) ABC superfamily ATP binding cassette transporter, binding protein	100	100
group_4150		putative protein	100	100
secE		preprotein translocase subunit SecE	100	100
rsmC		methyltransferase small domain-containing protein	100	100
rpoB		DNA-directed RNA polymerase subunit beta	100	100
yhdN_1		oxidoreductase, aldo/keto reductase family	100	100
ydjF_1		fructose operon transcriptional repressor	100	100
yoaB_2		Putative transporter YoaB	100	100
gltC_2		LysR family transcriptional regulator	100	100
capD		NAD dependent epimerase/dehydratase family protein	100	100
ilvE		branched-chain amino acid aminotransferase	100	100
dgk		deoxynucleoside kinase	100	100
tadA_1		tRNA-specific adenosine deaminase	100	100
nagB_2		glucosamine/galactosamine-6-phosphate isomerase	100	100
group_4260		hypothetical protein	100	100
mepR		mepA/mepB repressor and autoregulator	100	100
group_4262		hypothetical protein	100	100
nth_1		deoxyribonuclease	100	100
group_4264		putative hydrolase	100	100
group_4266		hypothetical protein	100	100
mntB		ABC superfamily ATP binding cassette transporter, membrane protein	100	100
ideR		iron-dependent repressor	100	100
aes		alpha/beta hydrolase	100	100
pitA		low-affinity inorganic phosphate transporter	100	100
sle1_2		secretory antigen SsaA-like protein	100	100
oxyR		LysR family transcriptional regulator	100	100
group_4275		ABC superfamily ATP binding cassette transporter, ABC protein	100	100
ydhF		oxidoreductase, aldo/keto reductase family	100	100
group_4277	ldh_3	L-lactate dehydrogenase	100	100
group_4278		hypothetical protein	100	100
group_4279		hypothetical protein	100	100
norA		multidrug/H antiporter	100	100
group_4281		hypothetical protein	100	100
ybaK		putative prolyl-tRNA synthetase	100	100
glpR		fructose operon transcriptional repressor	100	100
pfkB		fructose 1-phosphate kinase	100	100
nagA		putative N-acetylglucosamine-6-phosphate deacetylase	100	100
group_4286		hypothetical protein	100	100
pabC		Branched-chain amino acid aminotransferase/4-amino-4-deoxychorismate lyase-like protein	100	100
kipI_1		allophanate hydrolase subunit 1	100	100
ltaS		phosphoglycerol transferase I	100	100
opuBA		glycine/betaine/carnitine/choline ABC superfamily ATP binding cassette transporter, ABC protein	100	100
ribN		Riboflavin transporter	100	100
group_4292		hypothetical protein	100	100
group_4293		hypothetical protein	100	100
garK_1		glycerate kinase	100	100
group_4295		hypothetical protein	100	100
bepA		hypothetical protein	100	100
group_4297		putative P-loop ATPase/kinase	100	100
rnr		exoribonuclease, VacB/RNase II family	100	100
group_4307		hypothetical protein	100	100
group_4309		hypothetical protein	100	100
metP		binding-protein-dependent transport system inner membrane protein	100	100
sufS		cysteine desulfurase, SufS subfamily	100	100
sufB		ABC superfamily ATP binding cassette transporter, membrane protein	100	100
group_4314		2-nitropropane dioxygenase	100	100
group_4315		hypothetical protein	100	100
yfkN_2		bifunctional 5-nucleotidase/2,3-cyclic phosphodiesterase	100	100
group_4317		hypothetical protein	100	100
group_4318		hypothetical protein	100	100
dltB		D-alanine membrane transfer protein	100	100
argH		putative argininosuccinate lyase	100	100
lepB		Sec family Type I general secretory pathway S26 family signal peptidase I, LepB	100	100
addA		ATP-dependent nuclease subunit A	100	100
group_4323		hypothetical protein	100	100
fabB		3-oxoacyl-(acyl carrier protein) synthase II	100	100
group_4325		putative transporter protein	100	100
ypfP		UDP-glucose diacylglycerol glucosyltransferase	100	100
trkH		Trk family potassium (K ) transporter, membrane protein	100	100
group_4328		hypothetical protein	100	100
osmC_2		osmotically inducible protein OsmC	100	100
menB		putative naphthoate synthase	100	100
group_4332		MarR family transcriptional regulator	100	100
group_4333		Ig-like domain (group 3) protein	100	100
purS		phosphoribosylformylglycinamidine synthase subunit PurS	100	100
purM		putative phosphoribosylformylglycinamidine cyclo-ligase	100	100
group_4336		hypothetical protein	100	100
group_4337		glutaredoxin family protein	100	100
rnj1		mRNA degradation ribonucleases J1/J2 (metallo-beta-lactamase superfamily)	100	100
def		putative polypeptide deformylase 2	100	100
puuR		transcriptional regulator Cro/CI family protein	100	100
potA		putrescine/spermidine ABC transporter ATPase	100	100
group_4342		hypothetical protein	100	100
group_4344		hypothetical protein	100	100
ftsW		cell division membrane protein	100	100
group_4346		hypothetical protein	100	100
group_4347		hypothetical protein	100	100
spoU		SpoU rRNA methylase family protein	100	100
group_4349		colicin V production protein	100	100
sdhC		succinate dehydrogenase (or fumarate reductase) cytochrome b subunit, b558 family	100	100
group_4351		deoxyribonucleotide triphosphate pyrophosphatase	100	100
group_4362		acetyltransferase (GNAT) family protein	100	100
ftsL		cell division and chromosome partitioning protein, FtsL	100	100
pbpA		penicillin-binding protein 1	100	100
pyrC		putative dihydroorotase	100	100
rlmN		Ribosomal RNA large subunit methyltransferase N, Rlmn	100	100
thiN		putative thiamine pyrophosphokinase	100	100
fapR		fatty acid biosynthesis transcriptional regulator	100	100
fabD		putative malonyl CoA-acyl carrier protein transacylase	100	100
smc		SMC superfamily ATP-binding chromosome segregation protein	100	100
fabG_1		3-oxoacyl-ACP reductase	100	100
yfhO_1		putative membrane protein YfhO	100	100
yfhO_2		putative membrane protein YfhO	100	100
proS		prolyl-tRNA synthetase	100	100
albF		zinc-dependent peptidase, M16 family	100	100
group_4378		hypothetical protein	100	100
porA		pyruvate flavodoxin/ferredoxin oxidoreductase domain-containing protein	100	100
ymcA		putative protein YmcA	100	100
group_4381		putative thiamine-precursor transporter protein (ThiW)	100	100
mutL		DNA mismatch repair protein MutL	100	100
bsaA		putative glutathione peroxidase	100	100
group_4384		hypothetical protein	100	100
opuD_1		BCCT family betaine/carnitine/choline transporter	100	100
group_4387		iron-sulfur cluster biosynthesis protein	100	100
rbsD		ribose ABC superfamily ATP binding cassette transporter, membrane protein	100	100
msrA1		peptide methionine sulfoxide reductase	100	100
trpG		anthranilate synthase, glutamine amidotransferase, component II	100	100
trpC		indole-3-glycerol phosphate synthase	100	100
pstB		phosphate ABC superfamily ATP binding cassette transporter, ABC protein	100	100
sutR_1		HTH-type transcriptional regulator SutR	100	100
group_4396		GNAT family acetyltransferase	100	100
crr		phosphotransferase system glucose-specific IIA component	100	100
nifU		Fe-S cluster assembly protein	100	100
ydeN_1		Putative hydrolase YdeN	100	100
rnhA		cell wall enzyme EbsB-like protein	100	100
group_4402		putative dynamin family protein	100	100
group_4404		hypothetical protein	100	100
aroB		putative 3-dehydroquinate synthase	100	100
hup		histone family protein DNA-binding protein HU	100	100
srrA		winged helix family two component transcriptional regulator	100	100
yhdN_2		aldo/keto oxidoreductase	100	100
zwf		putative glucose-6-phosphate 1-dehydrogenase	100	100
btr		AraC family transcriptional regulator	100	100
bfmB		lipoamide acyltransferase component of branched-chain alpha-keto acid dehydrogenase complex	100	100
xseB		putative exodeoxyribonuclease VII small subunit	100	100
xseA		putative exodeoxyribonuclease VII large subunit	100	100
accB_2		acetyl-CoA carboxylase biotin carboxyl carrier protein subunit	100	100
lipM		lipoate-protein ligase A family protein	100	100
gcvT		aminomethyltransferase (glycine cleavage system T protein)	100	100
rsmE		16S ribosomal RNA methyltransferase RsmE	100	100
group_4427		haloacid dehalogenase-like hydrolase	100	100
ahs2		allophanate hydrolase subunit 2	100	100
group_4431		caffeoyl-CoA O-methyltransferase	100	100
group_4433		putative CsbD family general stress response protein	100	100
proP_1		L-Proline/Glycine betaine transporter, ProP	100	100
hemB		delta-aminolevulinic acid dehydratase	100	100
hemD		uroporphyrinogen III synthase HEM4	100	100
group_4439		MutT/Nudix hydrolase family protein	100	100
dnaB		chromosome replication initiation and membrane attachment protein	100	100
pfkA		6-phosphofructokinase	100	100
group_4442	uspA_2	universal stress protein	100	100
iscS_1		cysteine desulfurase	100	100
glpQ_3		glycerophosphoryl diester phosphodiesterase	100	100
ohr		organic hydroperoxide resistance protein	100	100
acuC		histone deacetylase family protein	100	100
aroA_1		bifunctional 3-deoxy-7-phosphoheptulonate synthase/chorismate mutase	100	100
sftA		FtsK/SpoIIIE (DNA translocase stage III) family protein	100	100
bioB		putative Fe-S oxidoreductase	100	100
rot		repressor of toxins, Rot	100	100
ribA		bifunctional 3,4-dihydroxy-2-butanone-4-phosphate synthase/GTP cyclohydrolase II	100	100
crcB_1		camphor resistance protein CrcB	100	100
crcB_2		camphor resistance protein CrcB_1	100	100
metK		S-adenosylmethionine synthetase	100	100
yidD		Putative membrane protein insertion efficiency factor	100	100
menE		O-succinylbenzoic acid--CoA ligase	100	100
yhaN		hypothetical protein	100	100
group_4462		hypothetical protein	100	100
rluA		RluA, Pseudouridylate synthases, 23S RNA-specific	100	100
group_4464		hypothetical protein	100	100
glnQ_2		glutamate ABC superfamily ATP binding cassette transporter, ABC protein	100	100
ytrA		GntR family transcriptional regulator	100	100
group_4469		hypothetical protein	100	100
nadC		nicotinate phosphoribosyltransferase	100	100
group_4471		hypothetical protein	100	100
purB		adenylosuccinate lyase	100	100
yodJ		Putative carboxypeptidase YodJ	100	100
camS		pheromone lipoprotein CamS	100	100
dagK		putative lipid kinase	100	100
group_4476		hypothetical protein	100	100
ampS		peptidase M29, aminopeptidase II	100	100
group_4478		acyl-CoA thioester hydrolase	100	100
sgtB		monofunctional glycosyltransferase	100	100
mutY		A/G-specific adenine glycosylase	100	100
slcC		D-isomer specific 2-hydroxyacid dehydrogenase family protein	100	100
perR		transcriptional regulator Fur family protein	100	100
ilvH		acetolactate synthase 1 regulatory subunit	100	100
agrA		autoinducer sensor protein response regulator protein	100	100
group_4485		nitroreductase family protein	100	100
tenA		thiaminase-2	100	100
group_4488		hypothetical protein	100	100
murF		putative UDP-N-acetylmuramoylalanyl-D-glutamyl-2, 6-diaminopimelate-- D-alanyl-D-alanyl ligase	100	100
group_4490		membrane-flanked domain-containing protein	100	100
rsbV		anti-sigma-B factor, antagonist	100	100
group_4492		Protein SprT-like protein	100	100
budA1		alpha-acetolactate decarboxylase	100	100
ftsH		cell-division protein (ATP-dependent Zn metallopeptidase)	100	100
murJ_1		MOP superfamily PST family polysaccharide transporter	100	100
gcaD		putative UDP-N-acetylglucosamine pyrophosphorylase	100	100
ispE		4-diphosphocytidyl-2-C-methyl-D-erythritol kinase	100	100
veg		Protein Veg	100	100
yabA		DNA replication initiation control protein YabA	100	100
azlD		Branched-chain amino acid transport protein, AzlD	100	100
hutH		histidine ammonia-lyase	100	100
rpmH		50S ribosomal protein L34	100	100
yhdG_1		APC family amino acid-polyamine-organocation transporter	100	100
parB		chromosome/plasmid partitioning protein ParB	100	100
cysG		precorrin-2 dehydrogenase	100	100
add		Adenosine deaminase	100	100
pgpB_1		membrane-associated lipid phosphatase PAP2	100	100
acsA2		AMP-dependent synthetase and ligase	100	100
group_4534		hypothetical protein	100	100
mscS		MscS family small conductance mechanosensitive ion channel protein	100	100
ychF		GTP-dependent nucleic acid-binding protein EngD	100	100
ssbA_2		single-stranded DNA-binding protein	100	100
mnaA		UDP-N-acetylglucosamine 2-epimerase	100	100
group_4541		hypothetical protein	100	100
group_4542		hypothetical protein	100	100
group_4543		hypothetical protein	100	100
group_4544		membrane protein	100	100
dra		deoxyribose-phosphate aldolase 1	100	100
rbsK		putative ribokinase	100	100
group_4547		hypothetical protein	100	100
group_4548		hypothetical protein	100	100
group_4549		lytic regulatory protein	100	100
salA		chromosome partitioning ATPase	100	100
group_4553		hemolysin III channel protein	100	100
ydjM		membrane-bound metal-dependent hydrolase	100	100
iucC_2		aerobactin biosynthesis protein, IucA/IucC family	100	100
iucC_1		aerobactin biosynthesis protein, IucA/IucC family	100	100
group_4557		Alkaline shock protein 23	100	100
group_4558		small integral membrane protein	100	100
truA		putative tRNA pseudouridine synthase	100	100
group_4560		hypothetical protein	100	100
group_4561		hypothetical protein	100	100
modC		molybdenum (Mo2 ) ABC superfamily ATP binding cassette transporter, ABC protein	100	100
ssaA_1		secretory antigen	100	100
group_4564		hypothetical protein	100	100
lytA		mannosyl-glycoprotein endo-beta-N-acetylglucosaminidase	100	100
focA_1		FNT family formate-nitrite transporter	100	100
flr		putative flavin reductase	100	100
yxeP_3		amino acid amidohydrolase	100	100
yhaH_2		Inner membrane protein YhaH	100	100
lipY		Alpha/beta hydrolase fold-3 domain-containing protein	100	100
hrtA		hemin import ATP-binding protein	100	100
paiA		acetyltransferase	100	100
group_4573		Acetyltransferase (GNAT) family protein	100	100
dhaK-2		dihydroxyacetone kinase family protein	100	100
panE		putative ketopantoate reductase	100	100
group_4576		hypothetical protein	100	100
group_4577		hypothetical protein	100	100
group_4578		hypothetical protein	100	100
slyA_2		transcriptional regulator SlyA	100	100
cdaR_1		Carbohydrate diacid regulator	100	100
sutR_2		HTH-type transcriptional regulator SutR	100	100
gbsA_3		glycine betaine aldehyde dehydrogenase gbsA	100	100
ssuE		NADH-dependent FMN reductase	100	100
group_4586		hypothetical protein	100	100
arcB		putative ornithine carbamoyltransferase	100	100
adhD		zinc-binding alcohol dehydrogenase	100	100
licA		PTS system lactose/cellobiose-specific IIA component	100	100
tcyB		ABC transporter ATP-binding protein	100	100
metB_2		bifunctional cystathionine gamma-lyase/gamma-synthase	100	100
ureG		urease accessory protein UreG	100	100
ureA		urease subunit gamma	100	100
utp		membrane-bound urea transporter	100	100
gsiB		ABC superfamily ATP binding cassette transporter, binding protein	100	100
opp-2C		oligopeptide ABC superfamily ATP binding cassette transporter, membrane protein	100	100
nikD		ABC-type dipeptide/oligopeptide/nickel transporter, ATPase component 2	100	100
slyA_1		Transcriptional regulator SlyA	100	100
uspA_3		universal stress protein	100	100
group_4601		fructosamine kinase	100	100
group_4602		hypothetical protein	100	100
group_4603		hypothetical protein	100	100
group_4605		hypothetical protein	100	100
ada		methylated-DNA--protein-cysteine methyltransferas	100	100
lrgA_1		putative murein hydrolase subunit LrgA_1	100	100
cidC		thiamine pyrophosphate enzyme	100	100
group_4609		hypothetical protein	100	100
ykoC_2		Putative HMP/thiamine permease protein YkoC	100	100
gutB		zinc-binding alcohol dehydrogenase	100	100
group_4612		2-haloalkanoic acid dehalogenase	100	100
mhqR		MarR family transcriptional regulatory protein	100	100
ycnE		Putative monooxygenase YcnE	100	100
group_4617		hypothetical protein	100	100
group_4618		hypothetical protein	100	100
mshD_2		GNAT family acetyltransferase	100	100
group_4620		hypothetical protein	100	100
hisH		imidazole glycerol phosphate synthase subunit HisH	100	100
lcdH_2		L-carnitine dehydrogenase	100	100
yhaH_1		Inner membrane protein YhaH	100	100
mshD		Mycothiol acetyltransferase	100	100
cpdA		calcineurin-like phosphoesterase	100	100
gtrA		GtrA-like integral membrane protein	100	100
isaA_2		putative transglycosylase IsaA	100	100
group_4628		hypothetical protein	100	100
bdbD		Disulfide bond formation protein D	100	100
group_4630		hypothetical protein	100	100
group_4631		hypothetical protein	100	100
group_4632		hypothetical protein	100	100
pbuE_1		MFS family major facilitator transporter, chloramphenicol:cation symporter	100	100
gltT_3		DAACS family dicarboxylate/amino acid:sodium (Na ) or proton (H ) symporter	100	100
xprT		putative xanthine phosphoribosyltransferase	100	100
yflT		putative heat induced stress protein	100	100
nfrA		Nitroreductase family protein	100	100
group_4638		hypothetical protein	100	100
group_4639		AsnC family transcriptional regulator	100	100
group_4640		hypothetical protein	100	100
group_4648		Gluconeogenesis factor	100	100
group_4649		acetyltransferase (GNAT) family protein	100	100
radA		putative DNA repair protein	100	100
fpg		formamidopyrimidine-DNA glycosidase	100	100
rex		redox-sensing transcriptional repressor rex	100	100
group_4699		SAM dependent methyltransferase	100	100
typA		small GTP-binding protein domain:GTP-binding protein TypA	100	100
glcK		putative glucokinase, ROK family	100	100
gabR_2		putative GntR family transcriptional regulator	100	100
group_4983		hypothetical protein	100	100
group_5170		hypothetical protein	100	100
accB_1		acetyl-CoA carboxylase biotin carboxyl carrier protein subunit, Acc_B1	100	100
infB		translation initiation factor IF-2	100	100
lpdA		dihydrolipoamide dehydrogenase	100	100
odhB		dihydrolipoamide succinyltransferase E2 component of 2-oxoglutarate dehydrogenase complex	100	100
hxlA_1		3-hexulose-6-phosphate synthase	100	100
rpmJ		50S ribosomal protein L36	100	100
group_8969		hypothetical protein	100	100
group_8970		hypothetical protein	100	100
yajC		Sec family Type I general secretory pathway preprotein translocase subunit YajC	100	100
bioY		biotin biosynthesis BioY family protein	100	100
rpmF		50S ribosomal protein L32	100	100
cspA_1		putative cold-shock DNA-binding domain protein	100	100
yodB		putative transcriptional regulator	100	100
rplN		50S ribosomal protein L14	100	100
group_8979		hypothetical protein	100	100
infA		translation initiation factor IF-1	100	100
cspA_2		putative cold-shock DNA-binding domain protein	100	100
group_8982		hypothetical protein	100	100
rpsN_2		30S ribosomal protein S14	100	100
rpmI		50S ribosomal protein L35	100	100
yibN		putative rhodanese domain sulfurtransferase	100	100
rpsK		30S ribosomal protein S11	100	100
rpsR		30S ribosomal protein S18	100	100
rpmB		50S ribosomal protein L28	100	100
rplE		50S ribosomal protein L5	100	100
rplT		50S ribosomal protein L20	100	100
group_8998		hypothetical protein	100	100
ldcC		arginine/lysine/ornithine decarboxylase	100	100
gvpP		gas vesicle protein	100	100
accD		acetyl-coenzyme A carboxylase carboxyl transferase subunit beta	100	100
rpsA		putative 30S ribosomal protein S1	100	100
rbfA		ribosome-binding factor A (P15B PROTEIN)	100	100
fetA		ABC superfamily ATP binding cassette transporter, ABC protein	100	100
group_9005		Adenine-specific DNA methylase-like protein	100	100
uvrC		glycosyl transferase family protein	100	100
kipA_1		allophanate hydrolase subunit 2	100	100
queE		7-cyano-7-deazaguanosine (preQ0) biosynthesis protein	100	100
pgm		putative 2,3-bisphosphoglycerate-independent phosphoglycerate mutase	100	100
pnpA		polynucleotide phosphorylase/polyadenylase	100	100
adk		Nucleoside-triphosphate--adenylate kinase	100	100
tgt		queuine tRNA-ribosyltransferase	100	100
mgtE		MgtE family magnesium (Mg2 )/cobalt (Co2 ) transporter-E	100	100
rplB		50S ribosomal protein L2	100	100
lacB		galactose-6-phosphate isomerase LacB subunit	100	100
cggR		DeoR family transcriptional regulator	100	100
leuD		3-isopropylmalate dehydratase small subunit	100	100
rpsG		30S ribosomal protein S7	100	100
opuBB		ABC-type proline/glycine betaine transport systems, permease component	100	100
purN_1		putative phosphoribosylglycinamide formyltransferase	100	100
gapB		glyceraldehyde-3-phosphate dehydrogenase (phosphorylating)	100	100
aldH		putative aldehyde dehydrogenase	100	100
group_9023		hypothetical protein	100	100
group_9024		thioredoxin	100	100
mobA		putative molybdopterin-guanine dinucleotide biosynthesis protein A	100	100
accC_2		acetyl-CoA carboxylase accC (biotin carboxylase subunit)	100	100
group_9027		Putative phosphoesterase	100	100
metQ_2		ABC superfamily ATP binding cassette transporter, binding protein	100	100
dnaA		chromosomal replication initiator protein DnaA	100	100
rocA		1-pyrroline-5-carboxylate dehydrogenase	100	100
metI		bifunctional cystathionine gamma-lyase/gamma-synthase	100	100
dnaN		DNA-directed DNA polymerase beta subunit, DnaN	100	100
tcyA		amino acid ABC superfamily ATP binding cassette transporter, binding protein	100	100
fadD		NRAMP family Mn2 /Fe2 transporter	100	100
group_9035		hypothetical protein	100	100
group_9036		Trp repressor protein	100	100
ald		alanine dehydrogenase	100	100
glmM		putative phosphoglucosamine mutase	100	100
atpB_1		ATP synthase subunit beta, AtpB	100	100
tex		transcription accessory protein (S1 RNA binding)	100	100
luxS		autoinducer-2 production protein LuxS	100	100
ileS		isoleucyl-tRNA synthetase	100	100
group_9043		putative short chain dehydrogenase	100	100
pbuX		NCS2 nucleobase cation symporter, PbuX	100	100
plsY		Glycerol-3-phosphate acyltransferase	100	100
hemE		uroporphyrinogen decarboxylase	100	100
lysC		aspartokinase, alpha and beta subunits	100	100
leuB		3-isopropylmalate dehydrogenase	100	100
fecB_1		iron-dicitrate transporter substrate-binding subunit, FecB	100	100
tpx		thiol peroxidase	100	100
hemC		hydroxymethylbilane synthase	100	100
alsT		amino acid carrier protein	100	100
ccmA		multidrug ABC transporter	100	100
group_9054		putative thiol-disulfide oxidoreductase, DCC family	100	100
paaJ		acetyl-CoA acetyltransferase	100	100
paaD		putative metal-sulfur cluster biosynthetic enzyme, PaaD	100	100
treP_1		PTS system trehalose-specific IIBC component	100	100
asnC		putative asparaginyl-tRNA synthetase	100	100
group_9059		putative DNA-binding protein	100	100
rplL		50S ribosomal protein L7/L12	100	100
group_9061		hypothetical protein	100	100
murJ_2		putative polysaccharide biosynthesis protein	100	100
cysK		cysteine synthase (o-acetylserine sulfhydrylase), CysK	100	100
cydB		Cytochrome bd-type quinol oxidase subunit 2-like protein	100	100
rpmG_2		50S ribosomal protein L33	100	100
fhuB		iron (Fe3 ) ABC superfamily ATP binding cassette transporter, membrane protein	100	100
bshB2		GlcNAc-PI de-N-acetylase	100	100
rplS		50S ribosomal protein L19	100	100
group_9070		iron (Fe3 ) ABC superfamily ATP binding cassette transporter, membrane protein	100	100
gltC_1		transcriptional activator of glutamate synthase operon	100	100
betI_2		HTH-type transcriptional regulator BetI	100	100
nifS		cysteine desulfurase, NifS	100	100
udk		uridine kinase	100	100
cysE		serine O-acetyltransferase	100	100
menD		2-succinyl-5-enolpyruvyl-6-hydroxy-3- cyclohexene-1-carboxylate synthase	100	100
rnpA		ribonuclease P	100	100
pstA		phosphate ABC superfamily ATP binding cassette transporter, membrane protein	100	100
galE		NAD-dependent epimerase/dehydratase family protein	100	100
aspS		aspartyl-tRNA synthetase	100	100
glyS		putative glycyl-tRNA synthetase	100	100
cdr_1		coenzyme A disulfide reductase	100	100
group_9102		transcriptional regulator	100	100
rplF		50S ribosomal protein L6	100	100
tuf		translational elongation factor TU	100	100
relA		GTP pyrophosphokinase, (p)ppGpp synthetase I, RelA	100	100
engA		GTP-binding protein EngA	100	100
ccpA_4		global transcriptional regulator, catabolite control protein A	100	100
trmB		tRNA (guanine-N(7)-)-methyltransferase, TrmB	100	100
tylM1		putative methyltransferase	100	100
valS		valyl-tRNA synthetase	100	100
thrC		threonine synthase	100	100
spxA		transcriptional regulator Spx	100	100
ansA		Alpha/beta hydrolase fold-3 domain-containing protein	100	100
hemY		protoporphyrinogen oxidase	100	100
group_9118		rhodanese domain-containing protein	100	100
prsA		peptidylprolyl isomerase, PrsA	100	100
yitU		haloacid dehalogenase-like hydrolase	100	100
recG		ATP-dependent DNA helicase RecG	100	100
gid		tRNA (uracil-5-)-methyltransferase Gid	100	100
phoH		phosphate starvation-inducible ATPase	100	100
nirB		nitrite reductase, large subunit	100	100
potB		binding-protein-dependent transport system inner membrane protein	100	100
clpX		ATP-dependent Clp protease ATP-binding subunit ClpX	100	100
group_9128	tarF_2	CDP-glycerol:poly(glycerophosphate) glycerophosphotransferase	100	100
group_9129		hypothetical protein	100	100
sdhB		putative succinate dehydrogenase iron-sulfur protein	100	100
ctrA		putative CTP synthase	100	100
dhaL		dihydroxyacetone kinase, DhaL subunit	100	100
rodA		FtsW/RodA/SpoVE family cell division protein	100	100
ydjF_2		fructose operon transcriptional repressor	100	100
murQ		N-acetylmuramic acid 6-phosphate etherase	100	100
pbuG		xanthine/uracil permeases family protein	100	100
emrA		multidrug resistance protein A, drug resistance transporter	100	100
ppaC		putative manganese-dependent inorganic pyrophosphatase	100	100
infC		translation initiation factor IF-3	100	100
pyrF		putative orotidine 5'-phosphate decarboxylase	100	100
group_9167		toxin regulatorly-like protein	100	100
hisC		histidinol-phosphate aminotransferase	100	100
ggt		gamma-glutamyltranspeptidase	100	100
pheS		putative phenylalanyl-tRNA synthetase alpha chain	100	100
group_9171		hypothetical protein	100	100
tsf		translation elongation factor Ts	100	100
group_9173		hypothetical protein	100	100
fadB_1		3-hydroxyacyl-CoA dehydrogenase	100	100
nupC		Na dependent nucleoside transporter domain-containing protein	100	100
nth		DNA-(apurinic or apyrimidinic site) lyase	100	100
ctaA		cytochrome oxidase assembly protein	100	100
gidA		glucose inhibited division protein A	100	100
topA		DNA topoisomerase I	100	100
pdhC		pyruvate dehydrogenase complex dihydrolipoyllysine-residue acetyltransferase	100	100
ruvA		crossover junction endodeoxyribonuclease	100	100
scpA		chromosome segregation and condensation protein ScpA	100	100
lig		DNA ligase (polydeoxyribonucleotide syntase)	100	100
polA		DNA-directed DNA polymerase I	100	100
prfB		peptide chain release factor 2	100	100
argS		putative arginyl-tRNA synthetase	100	100
yhdG_4		APC family amino acid-polyamine-organocation transporter	100	100
ppnK		inorganic polyphosphate/ATP-NAD kinase	100	100
yecS		ABC transporter ATP-binding protein	100	100
sufD		ABC superfamily ATP binding cassette transporter, membrane protein	100	100
ribC		bifunctional protein including riboflavin kinase and FAD synthase	100	100
ilvB		acetolactate synthase large subunit	100	100
pdxS		pyridoxal biosynthesis lyase	100	100
sstB		iron (Fe 3) ABC superfamily ATP binding cassette transporter, membrane protein	100	100
rlmL		site-specific DNA-methyltransferase (adenine-specific)	100	100
folC		bifunctional folylpolyglutamate synthase/dihydrofolate synthase	100	100
norB_3		MFS family major facilitator transporter	100	100
tagO		glycosyl transferase family protein	100	100
rnmV_1		ribonuclease M5	100	100
group_9200		hypothetical protein	100	100
gap		glyceraldehyde-3-phosphate dehydrogenase (phosphorylating)	100	100
group_9209		hypothetical protein	100	100
group_9210		FAD-dependent pyridine nucleotide-disulfide oxidoreductase	100	100
folB		dihydroneopterin aldolase	100	100
tig		trigger factor (prolyl isomerase)	100	100
walR		transcriptional regulator WalR	100	100
ybjI_2		haloacid dehalogenase-like hydrolase	100	100
rplR		50S ribosomal protein L18	100	100
group_9216		molybdopterin oxidoreductase	100	100
ddl		D-alanyl-alanine synthetase A	100	100
group_9218		hypothetical protein	100	100
pbp2		glycosyl transferase family protein	100	100
hrcA		heat-inducible transcription repressor HrcA	100	100
ureD1		urease accessory protein UreD	100	100
yhfK_2		putative NAD dependent epimerase	100	100
gyrB_2		DNA topoisomerase subunit B	100	100
disA		checkpoint controller nucleotide-binding protein	100	100
nhaC_2		putative Na /H antiporter	100	100
murE		UDP-N-acetylmuramoyl-L-alanyl-D-glutamate--2, 6-diaminopimelate ligase	100	100
hemL		glutamate-1-semialdehyde aminotransferase	100	100
gerCC		iron (Fe3 ) ABC superfamily ATP binding cassette transporter, membrane protein	100	100
opuCB		glycine betaine/choline ABC superfamily ATP binding cassette transporter, membrane protein	100	100
putP_1		SSS family solute:sodium (Na )/proline symporter	100	100
rpsH		30S ribosomal protein S8	100	100
group_9233		hypothetical protein	100	100
prfC		peptide chain release factor 3	100	100
sstA		iron (Fe 3) ABC superfamily ATP binding cassette transporter, membrane protein	100	100
mtlA_2		phosphoenolpyruvate-dependent sugar phosphotransferase system, EIIA 2, MtlA_1	100	100
galK		Galactokinase	100	100
fruA		PTS system D-fructose-specific transporter subunit IIABC	100	100
nrdR		transcriptional regulator NrdR	100	100
dnaC		replicative DNA helicase DnaB	100	100
mnhF_1		monovalent cation antiporter-3, MnhF_1	100	100
ureF		urease accessory protein UreF	100	100
ruvB		crossover junction endodeoxyribonuclease	100	100
xerD		site-specific recombinase XerD	100	100
group_9245		hypothetical protein	100	100
acoA		2-oxoisovalerate dehydrogenase subunit alpha	100	100
uraA		uracil permease	100	100
oppF		oligopeptide ABC superfamily ATP binding cassette transporter, ABC protein	100	100
yojF		putative protein YojF	100	100
ssuC		binding-protein-dependent transport system inner membrane protein	100	100
cls2		phospholipase D/Transphosphatidylase	100	100
dck		deoxynucleoside kinase	100	100
rplA		50S ribosomal protein L1	100	100
metH_2		bifunctional homocysteine S-methyltransferase/5,10-methylenetetrahydrofolate reductase	100	100
lysP_2		APC family amino acid-polyamine-organocation transporter	100	100
queG		phenylalanyl-tRNA synthetase subunit alpha	100	100
dnaD		DNA replication protein, DnaD	100	100
katE_1		catalase	100	100
group_9262		hypothetical protein	100	100
fbpA		putative fibronectin/fibrinogen binding protein	100	100
desR		response regulator	100	100
atpE		ATP synthase epsilon chain, AtpE	100	100
rnmV_2		putative small primase-like protein (Toprim domain)	100	100
tcaA		teicoplanin resistance associated membrane protein TcaA protein	100	100
priA		primosomal protein N prime	100	100
fecD		iron-dicitrate transporter subunit FecD	100	100
group_9271		Putative 5'(3')-deoxyribonucleotidase	100	100
accA		acetyl-coenzyme A carboxylase carboxyl transferase subunit alpha	100	100
lctP_2		L-lactate permease	100	100
aiiB		metallo-beta-lactamase family protein	100	100
purR		pur operon repressor	100	100
group_9276		acyl-coenzyme A:6-aminopenicillanic acid acyl-transferase	100	100
yqeH		GTPase family protein	100	100
pyrAA		putative carbamoyl-phosphate synthase, pyrimidine-specific, small chain	100	100
opp-2B		oligopeptide ABC superfamily ATP binding cassette transporter, membrane protein	100	100
hemH		ferrochelatase	100	100
lspA		lipoprotein signal peptidase	100	100
rpsU		30S ribosomal protein S21	100	100
rplC		50S ribosomal protein L3	100	100
secY_1		Sec family Type I general secretory pathway preprotein translocase SecY_1	100	100
recD		exodeoxyribonuclease V subunit alpha	100	100
trxB		thioredoxin-disulfide reductase	100	100
rpsL		30S ribosomal protein S12	100	100
hisF		imidazole glycerol phosphate synthase subunit HisF	100	100
fus		translational elongation factor G	100	100
thrB		homoserine kinase	100	100
group_9297		putative heme peroxidase	100	100
gcvPA		glycine dehydrogenase, subunit 1 (glycine cleavage system P protein)	100	100
truB		putative tRNA pseudouridine synthase B	100	100
metC		bifunctional cystathionine gamma-lyase/gamma-synthase	100	100
spoVG		putative septation protein spoVG	100	100
ftsK		DNA translocase FtsK/SpoIIIE family protein	100	100
hisD		putative histidinol dehydrogenase	100	100
gatA		Aspartyl/glutamyl-tRNA amidotransferase subunit A	100	100
tatP		Mg-dependent DNase	100	100
yfbR		putative HD-family metal-dependent phosphohydrolase	100	100
recU		Holliday junction-specific endonuclease	100	100
nfo		deoxyribonuclease IV (phage-T(4)-induced)	100	100
sdhA		putative succinate dehydrogenase flavoprotein subunit	100	100
mqo1		putative malate:quinone oxidoreductase 1	100	100
mnhG_2		CPA3 family monovalent cation:proton (H ) antiporter-3 subunit G	100	100
rpsE		30S ribosomal protein S5	100	100
group_9323		pyridine nucleotide-disulfide oxidoreductase	100	100
lctP_1		L-lactate permease	100	100
aldA		aldehyde dehydrogenase family protein	100	100
fni		isopentenyl-diphosphate delta-isomerase	100	100
group_9327		SCP/PR1-like extracellular protein	100	100
rplJ		50S ribosomal protein L10	100	100
fur		Ferric uptake regulation protein Fur	100	100
manA1		mannose-6 phosphate isomerase pmi	100	100
group_9340		hypothetical protein	100	100
group_9341		hypothetical protein	100	100
dnaE		DNA-directed DNA polymerase III subunit alpha	100	100
galU		UTP--glucose-1-phosphate uridylyltransferase subunit GalU	100	100
gcvPB		glycine dehydrogenase subunit 2	100	100
dat		putative D-alanine aminotransferase	100	100
cycA_2		D-serine/D-alanine/glycine transporter	100	100
group_9350		amino acid-binding ACT protein	100	100
upp		uracil phosphoribosyl transferase	100	100
yacP		putative protein YacP	100	100
group_9353		hypothetical protein	100	100
prfA		peptide chain release factor RF1	100	100
rpsD		30S ribosomal protein S4	100	100
uvrB		excision endonuclease subunit UvrB	100	100
mecA2		putative negative regulator of genetic competence	100	100
clpC		Clp protease ATP binding subunit	100	100
plsX		glycerol-3-phosphate acyltransferase PlsX	100	100
thrS		threonyl-tRNA synthetase 1	100	100
leuS		leucyl-tRNA synthetase	100	100
porB		2-oxoglutarate ferredoxin oxidoreductase subunit beta	100	100
menA		DHNA-octaprenyltransferase	100	100
dapB		dihydrodipicolinate reductase	100	100
pstC		phosphate ABC superfamily ATP binding cassette transporter, membrane protein	100	100
rsfS		Ribosomal silencing factor RsfS	100	100
pgi		glucose-6-phosphate isomerase	100	100
sat		Sulfate adenylyltransferase	100	100
glcU		DMT superfamily drug/metabolite transporter	100	100
nos		nitric-oxide synthase, oxygenase subunit	100	100
mraY		phospho-N-acetylmuramoyl-pentapeptide- transferase	100	100
treP_2		PTS system sucrose-specific IIBC component	100	100
purC		putative phosphoribosylaminoimidazole-succinocarboxamide synthase	100	100
dnaX		DNA-directed DNA polymerase III subunit gamma and tau	100	100
pstS		phosphate ABC transporter periplasmic protein	100	100
tyrA		prephenate dehydrogenase	100	100
vraS		integral membrane sensor signal transduction histidine kinase	100	100
ctaB		putative protoheme IX farnesyltransferase	100	100
uvrA_1		excision endonuclease subunit UvrA	100	100
mvaD		mevalonate diphosphate decarboxylase	100	100
sua5		yrdC/SUA5 multi-domain translation factor protein	100	100
ppi		putative cyclophilin type peptidyl-prolyl cis-trans isomerase	100	100
gmk		guanylate kinase	100	100
group_9405		Nucleoid-associated protein	100	100
pycA		putative pyruvate carboxylase	100	100
gbsA_2		glycine betaine aldehyde dehydrogenase gbsA	100	100
clpB		ATPase subunit of an ATP-dependent protease, ClpB	100	100
group_9409		hypothetical protein	100	100
ilvC		ketol-acid reductoisomerase	100	100
spsB_1		Sec family Type I general secretory pathway S26 family signal peptidase I	100	100
sufC		ABC superfamily ATP binding cassette transporter, ABC protein	100	100
mnhG_1		monovalent cation antiporter-3, MnhG_1	100	100
moeB_2		thiamine/molybdopterin biosynthesis ThiF/MoeB-like protein	100	100
rpsB		30S ribosomal protein S2	100	100
hisG		ATP phosphoribosyltransferase catalytic subunit	100	100
rnz		metallo-beta-lactamase, AtsA/ElaC family	100	100
ftsZ		cell division protein FtsZ	100	100
fabG_6		3-oxoacyl-ACP reductase	100	100
fetB		ABC superfamily ATP binding cassette transporter, membrane protein	100	100
map		M24 family methionyl aminopeptidase	100	100
trmL		TrmH family RNA methyltransferase	100	100
rpl7AE		ribosomal protein L7AE family protein	100	100
pbp4		serine-type D-Ala-D-Ala carboxypeptidase	100	100
eutD		putative phosphate acetyltransferase	100	100
moxC_1		Putative monooxygenase MoxC	100	100
metE_2		5- methyltetrahydropteroyltriglutamate/homocysteine S-methyltransferase	100	100
menF		salicylate biosynthesis isochorismate synthase	100	100
pgk		phosphoglycerate kinase	100	100
lysS		asparaginyl-tRNA synthetase	100	100
ezrA		septation ring formation regulator	100	100
trkA		NAD binding potassium transporter	100	100
opuCD		glycine betaine/L-proline ABC superfamily ATP binding cassette transporter, membrane protein	100	100
group_9449		pyridine nucleotide-disulfide oxidoreductase	100	100
guaB		putative inosine-5'-monophosphate dehydrogenase	100	100
folD		bifunctional methylenetetrahydrofolate dehydrogenase/methenyltetrahydrofolate cyclohydrolase, FolD	100	100
yfiC		O-methyltransferase	100	100
apt		adenine phosphoribosyl transferase	100	100
mnhC_2		CPA3 family monovalent cation:proton (H ) antiporter-3 subunit C	100	100
alsS		putative acetolactate synthase	100	100
group_9467		hypothetical protein	100	100
fabH		3-oxoacyl synthase III	100	100
msrC		GAF domain-containing protein	100	100
rplO		50S ribosomal protein L15	100	100
rocD		ornithine--oxo-acid transaminase	100	100
uppS		di-trans, poly-cis-decaprenylcistransferase	100	100
mqo2_1		putative malate:quinone oxidoreductase 2	100	100
mtlA_1		PTS system mannitol-specific IIBC component	100	100
pdhA		putative pyruvate dehydrogenase E1 component subunit alpha	100	100
group_9476		hypothetical protein	100	100
gatC		bifunctional aspartyl/glutamyl-tRNA amidotransferase subunit C	100	100
trmE		tRNA modification GTPase TrmE	100	100
group_9479		hypothetical protein	100	100
hslU		putative ATP-dependent protease ATP-binding subunit	100	100
qoxC		Cytochrome aa3 quinol oxidase, subunit III	100	100
tagG_1		teichoic acid ABC superfamily ATP binding cassette transporter, membrane protein	100	100
mnhA		monovalent cation antiporter-3 subunit A, MnhA	100	100
yhaM		3'-5' exoribonuclease YhaM	100	100
acuA		acetoin dehydrogenase-like protein	100	100
fdaB		fructose-bisphosphate aldolase	100	100
dinB1		ImpB/MucB/SamB family DNA-damage repair protein	100	100
recQ_1		ATP-dependent DNA helicase	100	100
hdl IVa		haloacid dehalogenase-like hydrolase	100	100
folE2		putative GTP cyclohydrolase	100	100
miaA		putative tRNA delta 2-isopentenylpyrophosphate transferase	100	100
tagH		Teichoic acid export ATP-binding protein, TagH	100	100
tcyP		sodium/dicarboxylare symporter	100	100
atpB_2		ATP synthase subunit beta, AtpB_1	100	100
dnaK		molecular chaperone DnaK	100	100
ykkC_1		Multidrug resistance protein YkkC	100	100
yacO		TrmH family RNA methyltransferase	100	100
clpP		ATP-dependent Clp protease proteolytic subunit	100	100
fabZ		(3R)-hydroxymyristoyl-ACP dehydratase	100	100
cvfB		Conserved virulence factor B	100	100
group_9502		cystathionine beta-lyase aluminum resistance protein	100	100
glmS		glucosamine--fructose-6-phosphate aminotransferase	100	100
fabG_2		3-oxoacyl-ACP reductase	100	100
ffh		signal recognition particle protein	100	100
bshA		lipopolysaccharide biosynthesis-related pr-like protein	100	100
rplX		50S ribosomal protein L24	100	100
group_9508		hypothetical protein	100	100
rpoA		DNA-directed RNA polymerase subunit alpha	100	100
sucC		succinate--CoA ligase (ADP-forming) beta subunit	100	100
vraR		LuxR family two component transcriptional regulator	100	100
recO		putative recombinational DNA repair protein (RecF pathway)	100	100
sepF		cell division-like FtsZ-interacting protein	100	100
ldh_1		L-lactate dehydrogenase	100	100
group_9516		hypothetical protein	100	100
leuA		2-isopropylmalate synthase	100	100
obgE		Spo0B-associated GTP-binding protein	100	100
yacL		Integral membrane protein (PIN domain superfamily)	100	100
era		GTP-binding protein Era	100	100
pdhB		putative pyruvate dehydrogenase E1 component subunit beta	100	100
serA		D-3-phosphoglycerate dehydrogenase	100	100
fmhB		peptidoglycan pentaglycine interpeptide biosynthetic protein FmhB	100	100
trmD		putative tRNA (guanine-7-)-methyltransferase	100	100
gatB		Aspartyl/glutamyl-tRNA amidotransferase subunit B	100	100
kbl		putative pyridoxal phosphate-dependent acyltransferase	100	100
lapB		putative PEP-CTERM system TPR-repeat lipoprotein	100	100
rho		putative methicillin resistance expression factor	100	100
trpB		tryptophan synthase subunit beta	100	100
betA		putative choline dehydrogenase	100	100
menG_2		putative 2-heptaprenyl-1,4-naphthoquinone methyltransferase	100	100
metN2		DL-methionine transporter ATP-binding subunit	100	100
ccpN		Transcriptional repressor CcpN	100	100
proC		pyrroline-5-carboxylate reductase	100	100
opuCA		glycine betaine/choline ABC superfamily ATP binding cassette transporter, ABC protein	100	100
pckA		phosphoenolpyruvate carboxykinase	100	100
group_9541	alsT	sodium/alanine symporter	100	100
walK		multi-sensor signal transduction histidine kinase, WalK	100	100
nrnA		exopolyphosphatase-like protein	100	100
yaaQ		putative protein YaaQ	100	100
hslO		redox regulated Hsp33-like chaperonin	100	100
mnhB_1		monovalent cation antiporter-3, MnhB_1	100	100
mreB		ABC superfamily ATP binding cassette transporter, membrane protein	100	100
group_9549		putative protein	100	100
serS		seryl-tRNA synthetase	100	100
emrB_4		MFS family major facilitator multidrug:cation transporter	100	100
group_9552		putative esterase	100	100
group_9553		transcriptional regulator	100	100
group_9554		metal-dependent phosphohydrolase	100	100
phoU		phosphate uptake regulator	100	100
rsmH_1		putative rRNA methylase	100	100
group_9557		dihydroxyacetone kinase family protein	100	100
smpB		putative tmRNA-binding protein	100	100
sufA		iron-sulfur cluster assembly accessory protein	100	100
dinP		DNA-directed DNA polymerase IV	100	100
rpsI		30S ribosomal protein S9	100	100
pepF1_1		oligoendopeptidase F	100	100
lipA		Lipoyl synthase, LipA	100	100
group_9564		hypothetical protein	100	100
rpsC		30S ribosomal protein S3	100	100
yhfP		zinc-binding alcohol dehydrogenase	100	100
gyrB_1		DNA topoisomerase subunit B	100	100
ppk		Polyphosphate kinase	100	100
capC		Capsule biosynthesis protein CapC	100	100
group_9570		hypothetical protein	100	100
gltD		glutamate synthase (NADPH) small subunit	100	100
glyA		serine hydroxymethyl transferase	100	100
panS		sodium/bile acid symporter family protein	100	100
greA		transcription elongation factor GreA	100	100
xpaC		5-bromo-4-chloroindolyl phosphate hydrolase	100	100
murC		UDP-N-acetylmuramate--L-alanine ligase	100	100
rpoC		DNA-directed RNA polymerase beta' chain protein	100	100
yhcR		two-component response regulator receiver protein	100	100
lgt		prolipoprotein diacylglyceryl transferase	100	100
gppA		Guanosine-5'-triphosphate,3'-diphosphate pyrophosphatase	100	100
citB		aconitate hydratase	100	100
efp		translation elongation factor EF-P	100	100
murD		UDP-N-acetylmuramoyl-L-alanyl-D-glutamate synthetase	100	100
tpi		triose-phosphate isomerase	100	100
ilvD_2		putative dihydroxy-acid dehydratase	100	100
murA		putative UDP-N-acetylglucosamine 1-carboxyvinyltransferase	100	100
aroK_1		shikimate kinase, AroK	100	100
group_9591		putative phosphate uptake regulator	100	100
yfhH		putative protein YfhH	100	100
group_9595		putative neutral zinc metallopeptidase	100	100
group_9596		putative permease	100	100
group_9597		UTP-glucose-1-phosphate uridylyltransferase	100	100
rplD		50S ribosomal protein L4	100	100
pbuE_2		MFS family major facilitator transporter, chloramphenicol:cation symporter	100	100
ydjZ		TVP38/TMEM64 family inner membrane protein YdjZ	100	100
rplV		50S ribosomal protein L22	100	100
rimI		ribosomal-protein-alanine acetyltransferase	100	100
cysH		Phosphoadenosine phosphosulfate reductase	100	100
group_9604		branched-chain amino acid transport system II carrier protein	100	100
tsaD		putative DNA-binding/iron metalloprotein/AP endonuclease	100	100
group_9606		hypothetical protein	100	100
secA		Sec family Type I general secretory pathway preprotein translocase subunit SecA	100	100
pyrE		putative orotate phosphoribosyltransferase	100	100
queC		queuosine biosynthesis protein QueC	100	100
nusA		transcription termination-antitermination factor	100	100
purA		putative adenylosuccinate synthetase	100	100
ytkD		NUDIX family hydrolase	100	100
carB		putative carbamoyl-phosphate synthase, pyrimidine-specific, large chain	100	100
drp35		SMP-30/Gluconolaconase/LRE domain-containing protein	100	100
mcsB		D-isomer specific 2-hydroxyacid dehydrogenase family protein	100	100
bfmBAB		2-oxoisovalerate dehydrogenase, E1 component, beta subunit	100	100
smbA		putative uridylate kinase	100	100
nasF		tetrapyrrole (corrin/porphyrin) methylase family protein	100	100
cmk		cytidylate kinase	100	100
gntP_2		GntP family gluconate:proton (H ) symporter	100	100
rplK		50S ribosomal protein L11	100	100
ldhD		D-isomer specific 2-hydroxyacid dehydrogenase family protein	100	100
hisC_1		histidinol-phosphate aminotransferase	100	100
group_9645		hypothetical protein	100	100
folE		NADPH-dependent 7-cyano-7-deazaguanine reductase	100	100
lepA		GTP-binding protein LepA	100	100
trpS		putative tryptophanyl-tRNA synthetase	100	100
pgpB_2		phosphoesterase, PA-phosphatase-like protein	100	100
group_9651		hypothetical protein	100	100
sdaAB		L-serine dehydratase, iron-sulfur-dependent subunit beta	100	100
czrB		cation diffusion facilitator family transporter	100	100
bacA		bacitracin resistance protein, undecaprenyl pyrophosphate phosphatase	100	100
grpE		heat shock molecular chaperone protein	100	100
acpS		4'-phosphopantetheinyl transferase	100	100
pdhD_1		dihydrolipoamide dehydrogenase component of pyruvate dehydrogenase E3	100	100
mazG_1		nucleoside triphosphate pyrophosphohydrolase	100	100
group_9660		SigmaW regulon antibacterial protein	100	100
glvR		phosphosugar-binding transcriptional regulator	100	100
nrdE		ribonucleoside-diphosphate reductase subunit alpha	100	100
metS		putative methionyl-tRNA synthetase	100	100
yhaO		calcineurin-like phosphoesterase	100	100
sppA		Putative signal peptide peptidase SppA	100	100
hit		HIT family hydrolase	100	100
divIC		cell-division initiation protein	100	100
aroC		chorismate synthase	100	100
deoD		putative purine nucleoside phosphorylase	100	100
iscU		SUF system FeS assembly protein	100	100
xerC		site-specific recombinase XerC	100	100
mvaS		3-hydroxy-3-methylglutaryl coenzyme A synthase	100	100
glpP		putative glycerol uptake operon antiterminator regulatory protein, GlpP	100	100
ftsY		cell division protein FtsY	100	100
thyA		thymidylate synthase	100	100
rplU		50S ribosomal protein L21	100	100
rny		phosphodiesterase	100	100
glpD		DNA-directed DNA polymerase III subunit gamma and tau	100	100
ispA		putative geranyltranstransferase	100	100
secF		RND superfamily resistance-nodulation-cell division protein:proton (H ) antiporter	100	100
ypcP		exonuclease	100	100
srrB		integral membrane sensor signal transduction histidine kinase	100	100
alr		alanine racemase 1	100	100
yifK		APC family amino acid-polyamine-organocation transporter	100	100
cdsA		putative phosphatidate cytidylyltransferase	100	100
potC		binding-protein-dependent transport system inner membrane protein	100	100
pcrA		ATP-dependent DNA helicase, PcrA	100	100
tagD		glycerol-3-phosphate cytidylyltransferase	100	100
msrB		peptide methionine sulfoxide reductase MsrB	100	100
murG		N-acetylglucosaminyl transferase, MurG	100	100
group_9699		putative 3-methyladenine DNA glycosylase	100	100
yutD		putative protein YutD	100	100
gnd		6-phosphogluconate dehydrogenase	100	100
cobI		Mg2 transporter protein, CorA family protein	100	100
ptsA_1		phosphoenolpyruvate-protein phosphotransferase	100	100
pheT		putative phenylalanyl-tRNA synthetase beta chain	100	100
eno		enolase (2-phosphoglycerate dehydrogenase)	100	100
lysP		APC family amino acid-polyamine-organocation transporter	100	100
ylmA		ABC superfamily ATP binding cassette transporter, ABC protein	100	100
proP_3		L-Proline/Glycine betaine transporter, ProP	100	100
leuC		3-isopropylmalate dehydratase large subunit	100	100
terC		membrane protein TerC	100	100
mngR		UTRA domain transcriptional regulator	100	100
hxlB_2		putative 6-phospho-3-hexuloisomerase	100	100
aroA		3-phosphoshikimate 1-carboxyvinyltransferase	100	100
murI		putative glutamate racemase	100	100
rnc		putative ribonuclease III	100	100
ydbP		thioredoxin	100	100
frr		ribosome recycling factor	100	100
group_9718		sulfite exporter TauE/SafE-like protein	100	100
pth		putative peptidyl-tRNA hydrolase	100	100
treR		trehalose operon transcription repressor treR	100	100
rpoD		RNA polymerase sigma-70 factor RpoD	100	100
comEB		late competence operon required for DNA binding and uptake comEB	100	100
group_9730		hypothetical protein	100	100
ssb		ssDNA-binding protein	100	100
yghA		oxidoreductase	100	100
groEL		co-chaperonin GroEL	100	100
ptpB		putative low molecular weight protein-tyrosine-phosphatase	100	100
atpA_1		ATP synthase subunit alpha, AtpA	100	100
gsaB		putative glutamate-1-semialdehyde 2,1-aminomutase	100	100
msbA_2		Lipid A export ATP-binding/permease MsbA	100	100
cshA		ATP-dependent RNA helicase DEAD box family protein	100	100
pdxT		pyridoxine biosynthesis amidotransferase	100	100
mleN_2		NhaC family sodium:proton (Na :H) antiporter	100	100
lexA		DNA damage-inducible repressor	100	100
acpP		acyl carrier protein	100	100
group_9744	msbA_2	Lipid A export ATP-binding/permease MsbA	100	100
yafV_1		nitrilase/cyanide hydratase and apolipoprotein N-acyltransferase	100	100
trpA		tryptophan synthase subunit alpha	100	100
group_9747		putative soluble hydrogenase subunit	100	100
group_9748		hypothetical protein	100	100
dhaL-2		dihydroxyacetone kinase, DhaL subunit	100	100
group_9750		membrane protein	100	100
rimP		Ribosome maturation factor RimP	100	100
ribH		6,7-dimethyl-8-ribityllumazine synthase	100	100
ricR_2		Copper-sensing transcriptional repressor RicR	100	100
yycJ		metallo-beta-lactamase hydrolase	100	100
stp		protein phosphatase 2C domain-containing protein	100	100
group_9756		hypothetical protein	100	100
rpmE2		putative 50S ribosomal protein L31	100	100
setA		MFS family major facilitator transporter, sugar:cation symporter	100	100
fdhD		formate dehydrogenase accessory protein	100	100
group_9760		hypothetical protein	100	100
group_9761		hypothetical protein	100	100
cbiO_2		cobalt transporter ATP-binding subunit	100	100
rsuA		ribosomal small subunit pseudouridine synthase A	100	100
ydjA		nitroreductase family protein	100	100
recF		DNA repair and genetic recombination protein	100	100
dapD		tetrahydrodipicolinate N-acetyltransferase	100	100
group_9767		putative acetyltransferase	100	100
vraB		acetyl-CoA C-acetyltransferase VraB	100	100
tyrB		class I and II aminotransferase	100	100
bcr_1		MFS family major facilitator transporter, bicyclomycin:cation symporter	100	100
mtlD		putative mannitol-1-phosphate 5-dehydrogenase	100	100
dtd		D-tyrosyl-tRNA (Tyr) deacylase	100	100
group_9774		putative small heat shock protein	100	100
emrB_1		drug resistance transporter EmrB/QacA subfamily protein	100	100
msrA2		peptide methionine sulfoxide reductase II	100	100
yeeD		putative transcriptional regulator	100	100
purQ		putative phosphoribosylformylglycinamidine synthase I	100	100
group_9779		pyridine nucleotide-disulfide oxidoreductase	100	100
capB		Capsule biosynthesis protein CapB	100	100
hpt		hypoxanthine-guanine phosphoribosyltransferase	100	100
mnh_A1		monovalent cation/H antiporter subunit A, MnhA_1	100	100
scrB		sucrose-6-phosphate hydrolase	100	100
mreC		cell shape determining protein MreC	100	100
menC		NAAAR, N-acylamino acid racemase	100	100
group_9786		thioesterase	100	100
fbaA		putative tagatose-bisphosphate aldolase	100	100
pepF1_2		Oligoendopeptidase F	100	100
div1b		putative cell division protein	100	100
mexR		transcriptional regulator MarR family protein	100	100
group_9791		hypothetical protein	100	100
trpE		putative anthranilate synthase component I	100	100
yfhP		putative protein YfhP	100	100
alaS		putative alanyl-tRNA synthetase	100	100
purF		putative amidophosphoribosyltransferase precursor	100	100
hisZ		ATP phosphoribosyltransferase regulatory subunit	100	100
tktA		transketolase	100	100
xerD_2		DNA integration/recombination/invertion protein	100	100
ung		putative uracil-DNA glycosylase	100	100
group_9802		hypothetical protein	100	100
purD		phosphoribosylamine--glycine ligase PurD	100	100
group_9804		hypothetical protein	100	100
group_9805		hypothetical protein	100	100
dapA		dihydrodipicolinate synthase	100	100
rlmCD		putative RNA methyltransferase	100	100
group_9808		putative transporter	100	100
vraA		long chain fatty acid CoA ligase, VraA	100	100
mraZ		cell division protein MraZ	100	100
yceI		base-induced perplasmic lipid-binding protein	100	100
tagH_1		ABC-type polysaccharide/polyol phosphate transport system ATPase component-like protein	100	100
group_9813		acetyltransferase (GNAT) family protein	100	100
bltD		acetyltransferase	100	100
lrgB_1		putative murein hydrolase subunit LrgB_1	100	100
yodC		nitroreductase family protein	100	100
group_9817		hypothetical protein	100	100
hisA		phosphoribosylformimino-5-aminoimidazole carboxamide ribotide isomerase	100	100
tauA		ABC-type nitrate/sulfonate/bicarbonate transporter, TauA	100	100
yhcS		two-component response regulator sensor protein, histidine kinase	100	100
group_9821		hypothetical protein	100	100
yhdG_2		APC family amino acid-polyamine-organocation transporter	100	100
glnQ_1		glutamate ABC superfamily ATP binding cassette transporter, ABC protein	100	100
scpB		Putative transcriptional regulators (Ypuh-like)	100	100
tag		DNA-3-methyladenine glycosylase I	100	100
birA_1		helix-turn-helix domain-containing protein	100	100
pyrB		aspartate carbamoyltransferase catalytic subunit	100	100
group_9828		pyridine nucleotide-disulfide oxidoreductase	100	100
btuF		iron (Fe3 ) ABC superfamily ATP binding cassette transporter, binding protein	100	100
tarF_2		glycerophosphotransferase, TarF	100	100
swrC		RND superfamily resistance-nodulation-cell division acriflavin:proton (H ) antiporter	100	100
yfiZ		iron compound ABC transporter permease	100	100
polC_1		Exonuclease, RNase T and DNA polymerase III	100	100
recX		recombination regulator RecX	100	100
mnhF_2		CPA3 family monovalent cation:proton (H ) antiporter-3 subunit F	100	100
atpD		ATP synthase subunit delta	100	100
group_9839		hypothetical protein	100	100
group_9840		putative ABC transporter permease	100	100
brnQ_1		branched-chain amino acid permease, BrnQ_1	100	100
tagX		teichoic acid biosynthesis protein X	100	100
cshB		ATP-dependent RNA helicase DEAD/DEAH box family protein	100	100
mrcB		membrane carboxypeptidase	100	100
recJ		putative single-stranded-DNA-specific exonuclease	100	100
group_9847		hypothetical protein	100	100
ksgA		dimethyladenosine transferase	100	100
group_9849		putative flavoprotein	100	100
fieF		cation diffusion facilitator family transporter	100	100
rpoZ		DNA-directed RNA polymerase subunit omega	100	100
purE		putative phosphoribosylaminoimidazole carboxylase catalytic subunit	100	100
dnaI		putative primosomal protein	100	100
bshC		Putative cysteine ligase BshC	100	100
papS		polynucleotide adenylyltransferase	100	100
group_9856		GNAT family acetyltransferase	100	100
dedA_1		Protein DedA	100	100
queD		6-pyruvoyl-tetrahydropterin synthase	100	100
capA_1		Capsule biosynthesis protein CapA	100	100
larE		Pyridinium-3,5-biscarboxylic acid mononucleotide sulfurtransferase	100	100
uspA_2		universal stress protein	100	100
purL		putative phosphoribosylformylglycinamidine synthase II	100	100
ndk		nucleoside diphosphate kinase superfamily protein	100	100
betT_2		choline transport protein BetT	100	100
ahrC		arginine repressor	100	100
yjdJ		GNAT family acetyltransferase	100	100
alr2		alanine racemase family protein	100	100
osmC_1		osmotically inducible protein OsmC	100	100
kce		3-keto-5-aminohexanoate cleavage enzyme	100	100
group_9870		hypothetical protein	100	100
tcaR_1		teicoplanin resistance operon transcriptional regulator TcaR	100	100
thiM		hydroxyethylthiazole kinase	100	100
dps		putative non-heme iron-containing ferritin	100	100
yqfL_1		Putative pyruvate, phosphate dikinase regulatory protein	100	100
malA		alpha amylase	100	100
fer		Ferredoxin-like protein	100	100
mreD		cell shape determining protein MreD	100	100
mvaA		hydroxymethylglutaryl-CoA reductase, degradative	100	100
cdaR_2		CdaA regulatory protein CdaR	100	100
cstA		Peptide transporter CstA	100	100
group_9882		sodium:neurotransmitter symporter family protein	100	100
zupT		Zinc transporter ZupT	100	100
rihA_1		inosine/uridine-preferring nucleoside hydrolase	100	100
codY		GTP-sensing transcriptional pleiotropic repressor CodY	100	100
sdaAA		L-serine dehydratase, iron-sulfur-dependent subunit alpha	100	100
divIVA		putative cell-division initiation protein	100	100
atpC		ATP synthase subunit C, AtpC	100	100
gltX		putative glutamyl-tRNA synthetase	100	100
scrK		fructokinase	100	100
lolD		ABC superfamily ATP binding cassette transporter, binding protein	100	100
pfpI_1		intracellular protease	100	100
group_9893		general stress protein	100	100
mntC		ABC superfamily ATP binding cassette transporter, binding protein	100	100
rimM		16S rRNA processing protein RimM	100	100
fadA		putative acyl-CoA acetyltransferase FadA	100	100
group_9897		putative metal-dependent membrane protease	100	100
hemA		glutamyl-tRNA reductase	100	100
hisB		putative imidazoleglycerol-phosphate dehydratase	100	100
ribB		riboflavin synthase subunit alpha	100	100
purH		bifunctional phosphoribosylaminoimidazolecarboxamide formyltransferase/IMP cyclohydrolase	100	100
trpD		anthranilate phosphoribosyltransferase	100	100
focA_2		Formate/nitrite transporter family protein	100	100
auaG		FAD-dependent oxidoreductase	100	100
mvaK2		phosphomevalonate kinase	100	100
ompR		response regulator OmpR	100	100
pldB		lysophospholipase	100	100
gudB_2		putative NAD-specific glutamate dehydrogenase	100	100
rpsS		30S ribosomal protein S19	100	100
xynA		TM2 domain containing membrane protein B7201	100	100
mutS2		recombination and DNA strand exchange inhibitor protein	100	100
kdtB		lipopolysaccharide core biosynthesis protein KdtB	100	100
ywpJ_1		ABC superfamily ATP binding cassette transporter, ABC protein	100	100
addB		ATP-dependent nuclease subunit B	100	100
ampA		cytosol aminopeptidase	100	100
rsmI		tetrapyrrole (corrin/porphyrin) methylase	100	100
cbiO_1		cobalt transporter ATP-binding subunit	100	100
tyrS		tyrosyl-tRNA synthetase, TyrS	100	100
est		carboxyesterase -like protein	100	100
fmhA		FemAB family peptidoglycan biosynthesis protein	100	100
gdpP		putative bifunctional signaling protein/50S ribosomal protein L9	100	100
ribD		bifunctional pyrimidine reductase / riboflavin biosynthesis protein	100	100
group_9925		hypothetical protein	100	100
group_9926		hypothetical protein	100	100
argG		putative argininosuccinate synthase	100	100
cdd		cytidine deaminase	100	100
cbiX		sirohydrochlorin cobalt chelatase	100	100
gidB		glucose inhibited division protein B	100	100
group_9932		haloacid dehalogenase-like hydrolase	100	100
group_9933		processing proteinase-like protein, pqqL	100	100
mqo2_2		putative malate:quinone oxidoreductase 2	100	100
rsmD		site-specific DNA-methyltransferase (adenine-specific)	100	100
wecG		teichoic acid biosynthesis protein	100	100
thiE		putative thiamine-phosphate pyrophosphorylase	100	100
yxeP_4		putative zinc peptidase	100	100
asd		aspartate semialdehyde dehydrogenase	100	100
ilvA_1		threonine dehydratase biosynthetic, IlvA_1	100	100
miaB		(dimethylallyl)adenosine tRNA methylthiotransferase	100	100
group_9942		branched-chain amino acid transport system II carrier protein	100	100
arlR		response regulator receiver	100	100
kgd		oxoglutarate dehydrogenase (succinyl-transferring) E1	100	100
fadB_2		3-hydroxyacyl-CoA dehydrogenase	100	100
emrB_3		MFS family major facilitator transporter, multidrug :cation symporter	100	100
group_9947		hypothetical protein	100	100
msrA		methionine sulfoxide reductase A, MsrA	100	100
group_9949		phosphotransferase family protein	100	100
group_9950		S4 RNA binding domain protein	100	100
group_9951		hypothetical protein	100	100
dosC		diguanylate cyclase GGDEF domain protein	100	100
panC		putative pantoate--beta-alanine ligase	100	100
secG		preprotein translocase subunit SecG	100	100
group_9955		hypothetical protein	100	100
group_9956		hypothetical protein	100	100
modB		molybdenum (Mo2 ) ABC superfamily ATP binding cassette transporter, membrane protein	100	100
ydeN_2		Putative hydrolase YdeN	100	100
trpF		transcription termination/antitermination factor NusG	100	100
group_9960		hypothetical protein	100	100
group_9961		metal-dependent hydrolase	100	100
nfuA		nitrogen-fixing NifU domain-containing protein	100	100
ywiB		putative beta-barrel protein YwiB	100	100
opcR_2		transcriptional regulator-like protein	100	100
ettA		ABC superfamily ATP binding cassette transporter, ABC protein	100	100
group_9966		hypothetical protein	100	100
ykoE		cobalt ABC transporter permease	100	100
ptsA_2		phosphoenolpyruvate-protein phosphotransferase	100	100
group_9969		hemin ABC superfamily ATP binding cassette transporter, permease component	100	100
group_9970		RNA-binding S4 domain-containing heat shock protein	100	100
ybbH_1		phosphosugar-binding transcriptional regulator, RpiR family	100	100
merP		MerTP family mercury (Hg2 ) permease, binding protein MerP	100	100
dltC		D-alanine-activating enzyme/D-alanine-D-alanyl, dltC protein	100	100
moaD		Mmolybdopterin converting factor, subunit 1	100	100
rsbW		anti-sigma-B factor, serine-protein kinase	100	100
ytmI		acetyltransferase (GNAT) family protein	100	100
pncA		bifunctional pyrazinamidase/nicotinamidase	100	100
group_9978	aes	Alpha/beta hydrolase fold-3 domain-containing protein	100	100
pepT		M20 family peptidase T	100	100
yjbM		GTP pyrophosphokinase	100	100
group_9981		hypothetical protein	100	100
groES		co-chaperonin GroES	100	100
group_9983		hypothetical protein	100	100
pgsA		putative CDP-diacylglycerol--glycerol-3-phosphate 3-phosphatidyltransferase	100	100
group_9985		Peptidase family M20/M25/M40	100	100
aroE		shikimate 5-dehydrogenase	100	100
pyrR		bifunctional protein pyrimidine operon regulatory protein/uracil phosphoribosyltransferase, PyrR	100	100
ptsH		phosphocarrier protein Hpr	100	100
pheT2		phenylalanyl-tRNA synthetase (beta subunit)	100	100
panB		putative 3-methyl-2-oxobutanoate hydroxymethyltransferase	100	100
lcdH_1		L-carnitine dehydrogenase	100	100
zapA		putative cell division protein, ZapA	100	100
murZ		putative UDP-N-acetylglucosamine 1-carboxyvinyltransferase	100	100
group_9995		hypothetical protein	100	100
ykoD_1		ABC superfamily ATP binding cassette transporter, ABC protein	100	100
recR		putative recombination protein	100	100
group_9998		putative GIY-YIG nuclease	100	100
treC		alpha, alpha-phosphotrehalase	100	100
group_10006		hypothetical protein	99.6	100
rarA		DNA-directed DNA polymerase III subunit gamma and tau	99.6	100
group_10152		membrane-bound serine protease	100	98.8636
ribZ		major facilitator superfamily multidrug :cation symporter	99.6	100
putP_2		SSS family solute:sodium (Na )/proline symporter	99.6	100
glnQ		ABC transporter ATP-binding protein	99.6	100
nptA		Na /phosphate symporter	100	98.8636
rpsN_1		30S ribosomal protein S14	100	98.8636
group_1803		Activator of Hsp90 ATPase 1 family protein	99.6	100
group_1818		putative CsbD family general stress response protein	100	98.8636
group_1843		hypothetical protein	99.6	100
group_1847		hypothetical protein	99.6	100
immR_3		Cro/CI family transcriptional regulator	99.6	100
group_1869		hypothetical protein	99.6	100
group_1906		hypothetical protein	99.6	100
ssaA_2		peptidoglycan hydrolysis related protein	99.6	100
ntaA		Nitrilotriacetate monooxygenase component A	99.6	100
group_2110	fhuD_1	ferrichrome ABC superfamily ATP binding cassette transporter, binding protein	99.6	100
comEA		competence protein ComEA	99.6	100
mfd		transcription-repair coupling factor	99.6	100
nhaC_1		putative Na /H antiporter	100	98.8636
leuE_2		Leucine efflux protein	99.6	100
ywqN		putative flavodoxin	99.6	100
qoxA		putative quinol oxidase polypeptide II precursor	99.6	100
group_2499		hypothetical protein	100	98.8636
group_2500		acetyltransferase (GNAT) family protein	99.6	100
queE_1		putative Fe-S oxidoreductase	99.6	100
group_2531		hypothetical protein	99.6	100
ssaA2_2		N-acetylmuramoyl-L-alanine amidase	99.6	100
dhaM		dihydroxyacetone kinase, phosphotransfer subunit	100	98.8636
ydhP		MFS family major facilitator transporter, chloramphenicol:cation symporter	99.6	100
pabB		anthranilate synthase	99.6	100
yhhQ		Queuosine precursor transporter	99.6	100
group_2866		hypothetical protein	99.6	100
dprA		DNA recombination-mediator protein	99.6	100
femA		glycine interpeptide bridge formation protein FemA	99.6	100
yqgN		5-formyltetrahydrofolate cyclo-ligase	99.6	100
mntH		NRAMP family Mn2 /Fe2 transporter	99.6	100
group_2917		hypothetical protein	99.6	100
rsbU		putative sigma factor sigB regulation protein	99.6	100
lip2_1		lipase precursor	99.6	100
ahpF		alkyl hydroperoxide reductase, large subunit	99.6	100
group_3049		hypothetical protein	99.6	100
ykkC_2		Multidrug resistance protein YkkC	99.6	100
yhdG_5		APC family amino acid-polyamine-organocation transporter	99.6	100
mrnC		ribonuclease III	99.6	100
group_3315		hypothetical protein	99.6	100
dhaK		dihydroxyacetone kinase family protein	100	98.8636
group_3365		hypothetical protein	100	98.8636
manB		phosphomannomutase	99.6	100
group_3397		hypothetical protein	100	98.8636
group_3437		hypothetical protein	99.6	100
ghrA		D-isomer specific 2-hydroxyacid dehydrogenase family protein	99.6	100
nudF		ADP-ribose pyrophosphatase, NudF	99.6	100
pbp3		penicillin-binding protein 3	99.6	100
group_3476		hypothetical protein	99.6	100
queA		S-adenosylmethionine--tRNA ribosyltransferase-isomerase	99.6	100
hemX		hemA concentration negative effector hemX	99.6	100
speG_2		ribosomal-protein-serine N-acetyltransferase	99.6	100
ytnP		metallo-beta-lactamase family protein	99.6	100
group_3509		hypothetical protein	99.6	100
group_3510		hypothetical protein	99.6	100
group_3516		hypothetical protein	99.6	100
oxaI_2		OxaI/YidC membrane insertion protein	99.6	100
group_3596		hypothetical protein	99.6	100
murP		N-acetylmuramic acid phosphotransfer permease	99.6	100
eltD		zinc-binding alcohol dehydrogenase	99.6	100
esaA		phage infection protein	100	98.8636
opuD_2		BCCT family betaine/carnitine/choline transporter	99.6	100
rclA		pyridine nucleotide-disulfide reductase	99.6	100
group_4041		hypothetical protein	100	98.8636
sarA		staphylococcal accessory regulator family protein	100	98.8636
group_4274		hypothetical protein	99.6	100
group_4298		NAD dependent epimerase/dehydratase familyprotein	99.6	100
group_4329		hypothetical protein	99.6	100
group_4343		hypothetical protein	99.6	100
arsR_1		transcriptional repressor, arsR family	99.6	100
group_4366		hypothetical protein	100	98.8636
rnj2		metallo-beta-lactamase family protein	99.6	100
group_4385		hypothetical protein	99.6	100
group_4390		4-oxalocrotonate tautomerase	99.6	100
group_4398		hypothetical protein	99.6	100
group_4407		hypothetical protein	99.6	100
dnaG		DNA primase	99.6	100
panD		low molecular weight phosphotyrosine protein phosphatase	100	98.8636
sdrM		major facilitator superfamily transporter	99.6	100
group_4582		hypothetical protein	100	98.8636
dauA_1		C4-dicarboxylic acid transporter DauA	100	98.8636
pitA_2		GNAT family acetyltransferase	99.6	100
lip_2		triacylglycerol lipase	99.6	100
group_5393		putative ABC transporter permease	99.6	100
araB_1		ribulokinase	99.6	100
mnhE_1		monovalent cation antiporter-3, MnhE_1	100	98.8636
yetJ		Integral membrane protein interacts with FtsH-like protein	99.6	100
mgrA		MarR family transcriptional regulator	100	98.8636
group_5436	yjjP_1	Inner membrane protein YjjP	99.6	100
mnhE_2		CPA3 family monovalent cation:proton (H ) antiporter-3 subunit E	100	98.8636
mnhD_2		CPA3 family monovalent cation:proton (H ) antiporter-3 subunit D	99.6	100
kapB		kinase associated protein B	99.6	100
yugI_2		S1 RNA-binding domain protein	99.6	100
group_5453		NADH:flavin oxidoreductase / NADH oxidase family protein	99.6	100
group_5454		hypothetical protein	99.6	100
oppC		oligopeptide ABC superfamily ATP binding cassette transporter, membrane protein	99.6	100
ltaA		MFS family major facilitator transporter	99.6	100
group_5457		hypothetical protein	99.6	100
group_5458		hypothetical protein	99.6	100
patA_1		aromatic amino acid transferase	99.6	100
rlmI		putative SAM-dependent methyltransferases	99.6	100
trxA		thioredoxin	100	98.8636
sun		ribosomal RNA small subunit methyltransferase B	99.6	100
group_5470		Cro/CI family transcriptional regulator	99.6	100
group_5471		hypothetical protein	99.6	100
glnA		glutamine synthetase, type I	99.6	100
group_5473		hypothetical protein	100	98.8636
ccdC		Membrane protein involved in cytochrome C biogenesis	99.6	100
femB		glycine interpeptide bridge formation protein FemB	99.6	100
lysA		diaminopimelate decarboxylase	99.6	100
norD		nitric oxide reductase activation protein NorD	100	98.8636
arlS		signal transduction histidine kinase	100	98.8636
group_5481		hypothetical protein	99.6	100
recQ		ATP-dependent DNA helicase	100	98.8636
ribU		riboflavin transporter	100	98.8636
group_5488		hypothetical protein	100	98.8636
engB		ribosome biogenesis GTP-binding protein YsxC	99.6	100
yvgN_2		aldo/keto reductase	99.6	100
traP		RNAIII-activating protein TRAP	99.6	100
ecsB		ABC-type exoprotein transport system, permease component	99.6	100
group_5496		membrane protein	99.6	100
group_5497		hypothetical protein	99.6	100
group_5498		tRNA-Leu(caa)	99.6	100
group_5501		hypothetical protein	100	98.8636
murE2		UDP-N-acetylmuramoylalanyl-D-glutamate--2, 6-diaminopimelate ligase	99.6	100
cobQ		adenosylcobyric acid synthase	99.6	100
group_5504		hypothetical protein	99.6	100
group_5505		hypothetical protein	99.6	100
noc		ParB family nucleoid occlusion protein, Noc	100	98.8636
atpI		ATP synthase I, AtpI	99.6	100
panK		pantothenate kinase	99.6	100
group_5553		hypothetical protein	99.6	100
htsC		iron (Fe3 ) ABC superfamily ATP binding cassette transporter, membrane protein	100	98.8636
group_5555		hypothetical protein	99.6	100
sarV		staphylococcal accessory regulator family protein	100	98.8636
ssaA		secretory antigen SsaA	99.6	100
group_5558		D-isomer specific 2-hydroxyacid dehydrogenase family protein	99.6	100
suhB		inositol monophosphatase family protein	99.6	100
group_5562		hypothetical protein	99.6	100
hutI		putative imidazolonepropionase	99.6	100
yiiM		Protein YiiM	99.6	100
group_5568		hypothetical protein	99.6	100
gltC_5		LysR family transcriptional regulator	100	98.8636
bacC		short chain dehydrogenase	99.6	100
group_5578		hypothetical protein	99.6	100
brnQ_2		branched-chain amino acid transport protein	99.6	100
guaA		bifunctional GMP synthase/glutamine amidotransferase protein	99.6	100
ahpC		alkyl hydroperoxide reductase subunit C	99.6	100
nhaP		K( )/H( ) antiporter NhaP	99.6	100
ghrB		glyoxylate reductase	99.6	100
group_688		hypothetical protein	99.6	100
radC		DNA repair protein RadC	99.6	100
yxeP_1		putative N-acyl-L-amino acid amidohydrolase	99.6	100
yhbY		RNA-binding protein YbhY	99.6	100
yrrK		Holliday junction resolvase	99.6	100
rpsT		putative 30S ribosomal protein S20	99.6	100
thrA		putative aspartate kinase	100	98.8636
pfs		bifunctional methylthioadenosine nucleosidase/adenosylhomocysteine nucleosidase	99.6	100
ybeY		putative metalloprotease	99.6	100
hemN		coproporphyrinogen III oxidase	100	98.8636
group_9530		hypothetical protein	99.6	100
dnaJ		chaperone protein DnaJ	99.6	100
zur		zinc-specific metalloregulatory protein	100	98.8636
trmK		tRNA (adenine(22)-N(1))-methyltransferase	99.6	100
sodA		superoxide dismutase Mn/Fe family protein	99.6	100
group_9830		haloacid dehalogenase-like hydrolase	100	98.8636
kipI_2		allophanate hydrolase subunit 1	99.6	100
luxA		luciferase-like monooxygenase	99.2	100
gntP_1		hypothetical protein	99.2	100
group_1455		MFS family major facilitator transporter, glucarate:cation symporter	99.6	98.8636
bglG_2		BglG family transcriptional antiterminator	99.2	100
group_1705		hypothetical protein	99.2	100
group_1713	gltC_2	transcriptional activator of glutamate synthase operon	99.6	98.8636
group_1809		hypothetical protein	99.2	100
group_1836		hypothetical protein	99.6	98.8636
group_1850		antibacterial protein (phenol soluble modulin)	99.2	100
group_1965		hypothetical protein	99.6	98.8636
group_2090		hypothetical protein	99.6	98.8636
glpQ		glycerophosphoryl diester phosphodiesterase	99.2	100
sdcS_1		DASS family divalent anion:sodium (Na ) symporter	99.6	98.8636
sigB		RNA polymerase sigma factor SigB	99.6	98.8636
group_2257		hypothetical protein	99.2	100
ykkD_2		Multidrug resistance protein YkkD	99.2	100
gltC_3		LysR family transcriptional regulator	100	97.7273
group_2456		hypothetical protein	99.2	100
rluA1		RluD subfamily ribosomal large subunit pseudouridine synthase	99.2	100
hmp_2		nitric oxide dioxygenase	99.6	98.8636
malR		maltose operon transcriptional repressor	99.6	98.8636
amoA		putative ammonia monooxygenase	99.2	100
atl_4		beta-N-acetylglucosaminidase	99.2	100
group_2537		hypothetical protein	99.6	98.8636
group_2621		hypothetical protein	99.6	98.8636
comGA		late competence protein, ComGA	100	97.7273
group_2837		membrane protein	99.2	100
purN_2		putative phosphoribosylglycinamide formyltransferase	99.2	100
group_2915		hypothetical protein	99.6	98.8636
hutU		urocanate hydratase	99.2	100
group_2997		C4-dicarboxylate anaerobic carrier	99.2	100
gltB		glutamate synthase (NADPH), large subunit	99.2	100
nupC2		Na dependent nucleoside transporter domain-containing protein	99.6	98.8636
pknB		non-specific serine/threonine protein kinase	99.2	100
mutS		DNA mismatch repair protein MutS	99.2	100
group_3434		hypothetical protein	99.2	100
comGC		Competence protein ComGC-like protein	99.6	98.8636
yqgQ		putative protein YqgQ	99.2	100
gluP		peptidase, rhomboid family protein	99.2	100
holA		DNA polymerase III subunit delta	99.2	100
mdtH		multidrug resistance transporter protein B	99.2	100
scrR		sucrose operon repressor	99.6	98.8636
lutR		UbiC transcription regulator-associated domain protein	99.6	98.8636
limB		luciferase-like monooxygenase	99.2	100
argC		putative N-acetyl-gamma-glutamyl-phosphate reductase	99.2	100
ureC		urease alpha subunit UreC	99.6	98.8636
fbp		fructose-1,6-bisphosphatase	99.2	100
group_3757		hypothetical protein	99.6	98.8636
group_4308		hypothetical protein	99.2	100
rpmG_1		50S ribosomal protein L33 type 1	99.6	98.8636
group_4420		NIF3 (NGG1p interacting factor 3)	99.6	98.8636
ytpP		thioredoxin family protein	100	97.7273
group_4453		hypothetical protein	99.2	100
cstR		modulator of heat shock repressor CtsR	99.6	98.8636
nrdF		ribonucleoside-diphosphate reductase subunit beta	99.2	100
group_5435		hypothetical protein	99.2	100
group_5448		hypothetical protein	99.2	100
group_5459		putative TM2 domain-containing protein	99.2	100
sbcD		DNA repair exonuclease	99.6	98.8636
group_5478		hypothetical protein	99.6	98.8636
group_5482		heptaprenyl diphosphate synthase subunit 1	99.6	98.8636
cymR		Rfr2 family transcriptional regulator	99.6	98.8636
comC		Type 4 prepilin-like proteins leader peptide-processing enzyme	99.2	100
plsC		1-acyl-sn-glycerol-3-phosphate acyltransferase	99.2	100
group_5499		hypothetical protein	99.2	100
group_5500		ABC transporter permease	99.6	98.8636
group_5574		hypothetical protein	99.2	100
group_5579		hypothetical protein	99.2	100
group_5584		hypothetical protein	99.2	100
gbsA_1		glycine betaine aldehyde dehydrogenase gbsA	99.2	100
yheS_2		putative ABC transporter ATP-binding protein	99.6	98.8636
ddaF		Dapdiamide A synthase	98.8	100
group_1429		hypothetical protein	98.8	100
ebpS		cell surface elastin binding protein	99.2	98.8636
dtpT_2		POT family proton (H )-dependent oligopeptide transporter	99.2	98.8636
group_1692		hypothetical protein	99.6	97.7273
sle1_1		N-acetylmuramoyl-L-alanine amidase	98.8	100
group_1806		hypothetical protein	99.2	98.8636
group_1838		hypothetical protein	99.6	97.7273
nhaK_1		sodium/hydrogen exchanger family protein	99.6	97.7273
group_2076		oxidoreductase, aldo/keto reductase family	98.8	100
betT_1		choline transport protein BetT	98.8	100
group_2120		tRNA-His(gtg)	98.8	100
group_2192		alpha/beta cell surface hydrolase	98.8	100
licC		PTS system lactose/cellobiose-specific IIBC component	98.8	100
cetB		2-epi-5-epi-valiolone epimerase	99.2	98.8636
isaB_3		immunodominant antigen B	98.8	100
coiA		competence protein CoiA	99.2	98.8636
hssS		integral membrane sensor signal transduction histidine kinase	98.8	100
group_2559		putative lipoprotein	98.8	100
argJ		bifunctional ornithine acetyltransferase/N-acetylglutamate synthase	99.6	97.7273
group_2630		hypothetical protein	100	96.5909
mntH_2		Mn2 /Fe2 transporter NRAMP family protein	99.2	98.8636
metH_1		bifunctional homocysteine S-methyltransferase/5,10-methylenetetrahydrofolate reductase	99.6	97.7273
group_2835		hypothetical protein	98.8	100
group_2838		hypothetical protein	98.8	100
polX		bifunctional DNA polymerase / phosphoesterase	98.8	100
yfcA		sulfite exporter TauE/SafE-like protein	98.8	100
lcfB		long-chain-fatty-acid--CoA ligase	99.6	97.7273
group_2953		membrane protein	99.6	97.7273
pdp		putative pyrimidine-nucleoside phosphorylase	99.2	98.8636
group_3030		hypothetical protein	100	96.5909
dtpT_1		POT family proton (H )-dependent oligopeptide transporter	99.2	98.8636
group_3367		alpha/beta hydrolase	99.6	97.7273
group_3372		putative Mg2 and Co2 transporter, CorB	99.6	97.7273
mntH_1		Mn2 /Fe2 transporter NRAMP family protein	99.6	97.7273
mepM		membrane-bound metalloendopeptidase	98.8	100
parC		DNA topoisomerase (ATP-hydrolyzing) ParC	100	96.5909
group_3616		hypothetical protein	99.2	98.8636
group_3656		TetR family transcriptional regulator	98.8	100
argE_1		succinyl-diaminopimelate desuccinylase	98.8	100
group_3685		hypothetical protein	98.8	100
luxB		Alkanal monooxygenase beta chain	98.8	100
pepA2		M42 family glutamyl aminopeptidase	99.2	98.8636
group_4393		hypothetical protein	99.2	98.8636
rarD		DMT superfamily drug/metabolite transporter	98.8	100
group_4435		hypothetical protein	99.2	98.8636
sigS		RNA polymerase factor sigma-70	98.8	100
group_4455		hypothetical protein	99.2	98.8636
group_4468		hypothetical protein	98.8	100
putA		proline dehydrogenase	98.8	100
group_5561		hypothetical protein	99.2	98.8636
ytrB		ABC superfamily ATP binding cassette transporter, ABC protein	98.4	100
atl_1		bifunctional N-acetylmuramoyl-L-alanine amidase/endo-beta-N-acetylglucosaminidase, Atl	98.4	100
qoxB		Cytochrome aa3 quinol oxidase, subunit I	98.4	100
epsJ_2		glycosyl transferase family protein	98.4	100
immR_2		putative bacteriophage CI repressor	98.8	98.8636
yciC		putative G3E family GTPase	98.4	100
ptaA		phosphotransferase system, N-acetylglucosamine-specific IIBC component	98.8	98.8636
oppB		oligopeptide ABC superfamily ATP binding cassette transporter, membrane protein	98.4	100
oppD		oligopeptide ABC superfamily ATP binding cassette transporter, ABC protein	98.4	100
group_2116		hypothetical protein	98.4	100
tagG_2		teichoic acid ABC superfamily ATP binding cassette transporter, membrane protein	98.4	100
group_2189		tRNA-Lys(ttt)	98.4	100
zinT		ABC superfamily ATP binding cassette transporter, binding protein	98.4	100
group_2424		hypothetical protein	98.8	98.8636
hcf136		Ycf48-like protein	99.2	97.7273
group_2546		hypothetical protein	98.4	100
mobB		putative molybdopterin-guanine dinucleotide biosynthesis protein B	98.8	98.8636
fhuD_3		iron (Fe 3) ABC superfamily ATP binding cassette transporter, binding protein	98.4	100
suhB_2		inositol monophosphatase	98.4	100
group_2890		hypothetical protein	98.8	98.8636
group_2971		MarR family transcriptional regulator	98.4	100
aaaT_1		GNAT family acetyltransferase	98.8	98.8636
oatA		O-acetyltransferase	98.4	100
oppA		oligopeptide ABC superfamily ATP binding cassette transporter, binding protein	98.4	100
msrR		cell envelope transcriptional attenuator	98.4	100
group_3450		serine protease	99.2	97.7273
group_3624		major facilitator superfamily transporter	99.2	97.7273
group_3636		hypothetical protein	98.4	100
group_3701		Glyoxalase/bleomycin resistance protein/dioxygenase	98.4	100
ydaD		oxidoreductase	98.4	100
sepA		Multidrug resistance efflux pump SepA	98.4	100
coaE		putative dephospho-CoA kinase	98.4	100
mfpA		Pentapeptide repeat protein MfpA	98.4	98.8636
fhuD_2		iron (Fe 3) ABC superfamily ATP binding cassette transporter, binding protein	98.8	97.7273
group_1635		putative Mg2 and Co2 transporter, CorB	98.4	98.8636
abcA		ABC superfamily ATP binding cassette transporter, ABC protein	98.8	97.7273
gltB2		glutamate synthase-ferredoxin large subunit	98.4	98.8636
group_2455		hypothetical protein	98.4	98.8636
group_2473		hypothetical protein	98	100
group_2503		ABC superfamily ATP binding cassette transporter, ABC protein	100	94.3182
graR		winged helix family two component transcriptional regulator	98.8	97.7273
guaC		GMP reductase	98.4	98.8636
ydcP_2		peptidase U32 family protein	98	100
gltS		ESS family glutamate:sodium (Na ) symporter	98	100
csbC_1		putative metabolite transport protein CsbC	99.6	95.4545
luxB_2		luciferase-like monooxygenase	98.8	97.7273
gudP_2		MFS family major facilitator transporter, glucarate:cation symporter	98	100
opuCC_2		glycine betaine/L-proline ABC superfamily ATP binding cassette transporter, binding protein	98	100
yagU		Inner membrane protein YagU	98	100
group_3339		putative transcriptional regulatory protein	98	100
sucD		succinate--CoA ligase (ADP-forming) alpha subunit	98.4	98.8636
cinA		competence/damage-inducible protein	98	100
ydcP_1		peptidase U32 family protein	98	100
thiI		thiamine biosynthesis protein ThiI	98	100
prs		ribose-phosphate pyrophosphokinase	98.4	98.8636
group_3620		hypothetical protein	98	100
hutG		formiminoglutamase	98	100
lrgB_2		antiholin-like protein LrgB	98.4	98.8636
group_4310		hypothetical protein	98.4	98.8636
group_701		hypothetical protein	98	100
norB_2		transmembrane efflux pump protein	98.8	96.5909
pulG		hypothetical protein	98	98.8636
group_1649		hypothetical protein	97.6	100
rihA_2		inosine/uridine-preferring nucleoside hydrolase	100	93.1818
group_2439		hypothetical protein	98	98.8636
norG		putative GntR family transcriptional regulator	97.6	100
comGF		Competence protein ComGF-like protein	98	98.8636
group_2555		hypothetical protein	97.6	100
mhqA_1		Glyoxalase/bleomycin resistance protein/dioxygenase	99.2	95.4545
yclQ_1		ABC-type siderophore binding protein	98	98.8636
group_3357		hypothetical protein	99.2	95.4545
group_3389		Trypsin-like serine protease	98	98.8636
cutC		Copper homeostasis protein CutC	98	98.8636
puuE		4-aminobutyrate aminotransferase	97.6	100
group_5570		hypothetical protein	97.6	100
group_1060		tRNA-Val(tac)	97.6	98.8636
comEC		competence protein ComEC	98	97.7273
rppH		NADH pyrophosphatase	97.2	100
mutS_1		DNA mismatch repair ATPase	98.8	95.4545
group_1698		hypothetical protein	97.6	98.8636
lyrA		metal-dependent membrane protease	97.2	100
group_1908		hypothetical protein	97.6	98.8636
group_1916		hypothetical protein	98.8	95.4545
group_2132		hypothetical protein	97.2	100
group_2205		hypothetical protein	98.8	95.4545
citM		CitMHS family citrate-magnesium (Mg2 ):proton (H ) citrate-calcium (Ca2 ):proton (H ) symporter	97.2	100
vraD		SalX, ABC-type antimicrobial peptide transport system, involved in vancomycin resistance	98.8	95.4545
group_2833		hypothetical protein	97.2	100
group_2910		putative carboxymuconolactone decarboxylase	97.2	100
gntK_2		putative gluconokinase	97.6	98.8636
group_3419		3-demethylubiquinone-9 3-methyltransferase	98.4	96.5909
htrA		Trypsin-like serine endoprotease	98	97.7273
ywpJ_2		haloacid dehalogenase-like hydrolase	100	92.0455
group_3756		hypothetical protein	97.2	100
ydhK		putative protein YdhK	97.2	100
yhaP		ABC superfamily ATP binding cassette transporter, membrane protein	97.2	100
group_9202		tRNA-Glu(ttc)	98.4	96.5909
ecfA2_2		ABC superfamily ATP binding cassette transporter, ABC protein	97.6	97.7273
yoaB_1		Putative transporter YoaB	97.2	98.8636
sbcC		exonuclease subunit SbcC	98.4	95.4545
qoxD		putative quinol oxidase polypeptide IV QoxD	96.8	100
icaC_1		intercellular adhesion protein icaC	98.8	94.3182
argB		acetylglutamate kinase	97.2	98.8636
ndhF		putative NADH-Ubiquinone/plastoquinone (complex I) protein	96.8	100
ccpA_1		global transcriptional regulator, catabolite control protein A	97.2	98.8636
dauA_2		C4-dicarboxylic acid transporter DauA	96.8	100
tcaB		MFS family major facilitator transporter, teicoplanin:cation symporter	96.8	100
group_3313	lysP_2	APC family amino acid-polyamine-organocation transporter	97.6	97.7273
mnhD_1		monovalent cation antiporter-3, MnhD_1	97.6	97.7273
metQ_1		ABC superfamily ATP binding cassette transporter, binding protein	97.6	97.7273
fes		esterase	97.2	98.8636
maeB		malate dehydrogenase (oxaloacetate-decarboxylating) (NADP( ))	96.8	100
group_3595		hypothetical protein	96.8	100
orr		alanine racemase	96.8	100
malP		PTS system glucose-specific IIBC component	96.8	100
hmrA		peptidase, M20/M25/M40 family	97.6	97.7273
copA_2		P-ATPase superfamily P-type ATPase copper (Cu2 ) transporter	96.8	100
group_1226		hypothetical protein	100	89.7727
recN		putative DNA repair protein	96.8	98.8636
group_2501		hypothetical protein	98.8	93.1818
vraE		ABC transporter permease protein, involved in vancomycin resistance	96.4	100
piuB		putative iron-regulated membrane protein	96.8	98.8636
wecH		O-acetyltransferase WecH	97.2	97.7273
group_1561		hypothetical protein	98.8	92.0455
[truncated: 8,227 more rows]

## Sheet: Appendix 1 Table 6
Article DOI: https://doi.org/10.3201/eid2703.200852
Foodborne Origin and Local and Global Spread of Staphylococcus saprophyticus Causing Human Urinary Tract Infections
Appendix 1
Appendix 1 Table 6. List of genes in the pangenome of 232 S. saprophyticus recovered from urinary tract infections (UTIs) and slaughterhouse contamination
Gene	Non-unique Gene name	Annotation	Frequency_Infection (%)	Frequency_Contamination (%)
group_1099		antibacterial protein (phenol soluble modulin)	100	100
group_1102		pyridine nucleotide-disulfide oxidoreductase	100	100
group_1125		M23/M37 peptidase domain-containing protein	100	100
group_1138		hypothetical protein	100	100
bglG		BglG family transcriptional antiterminator	100	100
group_1167		antibacterial protein (phenol soluble modulin)	100	100
comEC		competence protein ComEC	100	100
group_1266		tRNA-His(gtg)	100	100
ptaA		phosphotransferase system, N-acetylglucosamine-specific IIBC component	100	100
glpQ		glycerophosphoryl diester phosphodiesterase	100	100
group_1297		hypothetical protein	100	100
group_1302		hypothetical protein	100	100
axe1-6A		Carbohydrate acetyl esterase/feruloyl esterase	100	100
group_1309		hypothetical protein	100	100
group_1310		hypothetical protein	100	100
group_1315		D-serine/D-alanine/glycine transporter	100	100
group_1336		hypothetical protein	100	100
group_1339		hypothetical protein	100	100
group_1340		hypothetical protein	100	100
group_1350		LysR family transcriptional regulator	100	100
mccF		Microcin C7 self-immunity protein MccF	100	100
pta		Phosphate acetyltransferase	100	100
malR		maltose operon transcriptional repressor	100	100
group_1480		ABC superfamily ATP binding cassette transporter, membrane protein	100	100
group_1482		multi-copper polyphenol oxidoreductase laccase	100	100
group_1495		GNAT family acetyltransferase	100	100
comFC		putative amidophosphoribosyltransferase, ComFC	100	100
group_1500		hypothetical protein	100	100
group_1501		hypothetical protein	100	100
group_1510		penicillin V acylase	100	100
group_1511		cobalt (Co2+) ABC superfamily ATP binding cassette transporter, membrane protein	100	100
group_1524		N-acetylmuramoyl-L-alanine amidase	100	100
dedA_2		Protein DedA	100	100
frlA		APC family amino acid-polyamine-organocation transporter	100	100
lytR		two component transcriptional regulator, LytR	100	100
group_1547		lipase precursor	100	100
fra		Intracellular iron chaperone frataxin	100	100
group_1557		putative phosphoglycerate mutase family protein	100	100
group_1563		hypothetical protein	100	100
lytT		LytTr DNA-binding region-containing protein	100	100
group_1568		hypothetical protein	100	100
group_1617		hypothetical protein	100	100
group_1744		hypothetical protein	100	100
group_1748		glycerophosphoryl diester phosphodiesterase	100	100
group_1749		hypothetical protein	100	100
prmA		50S ribosomal protein L11 methyltransferase	100	100
ydeN_1		Putative hydrolase YdeN	100	100
group_1753		hypothetical protein	100	100
group_1755		hypothetical protein	100	100
hfq		RNA chaperone, host factor-1 protein	100	100
group_1758		Rfr2 family transcriptional regulator	100	100
ntaA		Nitrilotriacetate monooxygenase component A	100	100
pbpA		penicillin-binding protein 1	100	100
group_1763		hypothetical protein	100	100
group_1769		hypothetical protein	100	100
group_1770		oxidoreductase, aldo/keto reductase family	100	100
norG_2		putative GntR family transcriptional regulator	100	100
group_1774		MFS family major facilitator transporter, chloramphenicol:cation symporter	100	100
group_1776		hypothetical protein	100	100
group_1781		hypothetical protein	100	100
group_1782		hypothetical protein	100	100
group_1787		hypothetical protein	100	100
ccpA_3		global transcriptional regulator, catabolite control protein A	100	100
group_1791		hypothetical protein	100	100
isdG		Heme oxygenase (staphylobilin-producing)	100	100
rocD1		putative ornithine aminotransferase precursor	100	100
group_1806		putative bacteriophage envelope protein	100	100
betI_2		HTH-type transcriptional regulator BetI	100	100
ybbA		putative protein YbbA	100	100
group_1815		ribosomal-protein-serine N-acetyltransferase	100	100
group_1820		hypothetical protein	100	100
dsdA		D-serine dehydratase	100	100
group_1823		hypothetical protein	100	100
bglA_2		glycoside hydrolase	100	100
group_1828		acetyltransferase	100	100
group_1829		putative lipoprotein	100	100
group_1830		metal-dependent membrane protease	100	100
group_1831		LysR family transcriptional regulator	100	100
group_1833		hypothetical protein	100	100
rhtC		Leucine efflux protein	100	100
group_1837		hypothetical protein	100	100
group_1838		hypothetical protein	100	100
group_1844		haloacid dehalogenase-like hydrolase	100	100
azlD		Branched-chain amino acid transport protein, AzlD	100	100
group_1848		rRNA large subunit methyltransferase	100	100
group_186		hypothetical protein	100	100
group_1869		Cro/CI family transcriptional regulator	100	100
group_1872		GNAT family acetyltransferase	100	100
group_1875		amino acid ABC transporter substrate-binding protein	100	100
group_1879		acetyltransferase (GNAT) family protein	100	100
group_1881		accessory gene regulator protein C	100	100
rpoE		DNA-directed RNA polymerase subunit delta	100	100
rsbU		putative sigma factor sigB regulation protein	100	100
group_1903		3-demethylubiquinone-9 3-methyltransferase	100	100
purN_2		putative phosphoribosylglycinamide formyltransferase	100	100
group_2085		RNA polymerase factor sigma-70	100	100
group_2086		putative secreted propeptide peptidase	100	100
group_2087		hypothetical protein	100	100
group_2088		ribosomal-protein-serine N-acetyltransferase	100	100
group_2090		cysteine desulfurase	100	100
proP_1		L-Proline/Glycine betaine transporter, ProP	100	100
lytH		N-acetylmuramoyl-L-alanine amidase family protein	100	100
group_2104		hypothetical protein	100	100
group_2105		hypothetical protein	100	100
group_2110		short chain dehydrogenase	100	100
rluB		ribosomal large subunit pseudouridine synthase B, RluB	100	100
msrB		peptide methionine sulfoxide reductase MsrB	100	100
group_2123		putative acylphosphatase	100	100
group_2124		hypothetical protein	100	100
msrR		cell envelope transcriptional attenuator	100	100
rbsC		Ribose import permease protein RbsC	100	100
fmtC		oxacillin resistance-related FmtC protein	100	100
group_2130		hypothetical protein	100	100
nuc		thermonuclease precursor family protein	100	100
cinA		competence/damage-inducible protein	100	100
rluD		RluD subfamily ribosomal large subunit pseudouridine synthase	100	100
group_2144		alanine racemase	100	100
group_2152		monovalent cation antiporter-2	100	100
oppD		oligopeptide ABC superfamily ATP binding cassette transporter, ABC protein	100	100
group_2160		hypothetical protein	100	100
group_2163		integral membrane protein	100	100
mepB		MATE family multidrug efflux pump protein	100	100
group_2171		hypothetical protein	100	100
group_2173		hypothetical protein	100	100
csbA		Protein CsbA	100	100
group_2178		hypothetical protein	100	100
group_2179		putative acetyltransferase	100	100
graR		winged helix family two component transcriptional regulator	100	100
group_2188		hypothetical protein	100	100
group_2191		hypothetical protein	100	100
group_2192		LysR family transcriptional regulator	100	100
group_2193		major facilitator superfamily transporter	100	100
group_2194		hypothetical protein	100	100
fadX_1		putative acetyl-CoA/acetoacetyl-CoA transferase	100	100
group_2202		putative ribosomal protein L7Ae-like protein	100	100
group_2203		RNA polymerase factor sigma-70	100	100
cysS		ribonuclease III	100	100
dus		tRNA dihydrouridine synthase	100	100
group_2212		hypothetical protein	100	100
group_2215		hypothetical protein	100	100
ureC		urease alpha subunit UreC	100	100
ureB		urease subunit beta UreB	100	100
group_2235		haloacid dehalogenase-like hydrolase	100	100
group_2245		hypothetical protein	100	100
group_2246		hypothetical protein	100	100
group_2249		major facilitator superfamily transporter	100	100
group_2251		hypothetical protein	100	100
group_2254		thioesterase	100	100
group_2255		GNAT family acetyltransferase	100	100
group_2256		hypothetical protein	100	100
group_2259		hypothetical protein	100	100
group_2263		GNAT family acetyltransferase	100	100
group_2264		ABC superfamily ATP binding cassette transporter, binding protein	100	100
group_2270		isochorismatase	100	100
yccS		Inner membrane protein YccS	100	100
group_2278		GTP pyrophosphokinase	100	100
group_2280		GNAT family acetyltransferase	100	100
group_2282		hypothetical protein	100	100
group_2289		transcriptional regulator	100	100
group_2292		PTS system sucrose-specific IIBC component	100	100
group_2294		dihydroxyacetone kinase family protein	100	100
hssR		winged helix family two component transcriptional regulator	100	100
corA		magnesium and cobalt transport protein	100	100
group_2314		ABC superfamily ATP binding cassette transporter, ABC protein	100	100
dauA_2		C4-dicarboxylic acid transporter DauA	100	100
group_2316		hypothetical protein	100	100
group_2320		hypothetical protein	100	100
group_2321		N-hydroxyarylamine O-acetyltransferase	100	100
group_2322		drug resistance transporter EmrB/QacA subfamily protein	100	100
yflT		putative heat induced stress protein	100	100
group_2325		hypothetical protein	100	100
group_2327		hypothetical protein	100	100
group_2328		hypothetical protein	100	100
ykkC_2		Multidrug resistance protein YkkC	100	100
group_2330		hypothetical protein	100	100
group_2331		AsnC family transcriptional regulator	100	100
group_2334		hypothetical protein	100	100
group_2335		hypothetical protein	100	100
cysJ_2		sulfite reductase (NADPH) flavoprotein alpha-component	100	100
cstA		Peptide transporter CstA	100	100
azlC		branched-chain amino acid permease	100	100
tylCV		Demethyllactenocin mycarosyltransferase	100	100
group_2346		hypothetical protein	100	100
yycH		two-component regulator YycH	100	100
group_2353		hypothetical protein	100	100
group_2354		ABC superfamily ATP binding cassette transporter, membrane protein	100	100
group_2355		hypothetical protein	100	100
group_2356		NAD-dependent deacetylase	100	100
group_2363		undecaprenyl phosphate 4-deoxy-4-formamido-L-arabinose transferase	100	100
group_2369		transcriptional regulator-like protein	100	100
group_2370		molybdenum cofactor biosynthesis protein A	100	100
group_2372		alpha/beta cell surface hydrolase	100	100
group_2373		membrane-bound metal-dependent hydrolase	100	100
qoxB		Cytochrome aa3 quinol oxidase, subunit I	100	100
group_2380		hypothetical protein	100	100
group_2381		hypothetical protein	100	100
group_2382		glycerophosphodiester phosphodiesterase	100	100
group_2384		membrane-bound metalloendopeptidase	100	100
group_2386		deoxyribonucleotide triphosphate pyrophosphatase	100	100
group_2389		hypothetical protein	100	100
group_2391		DNA mismatch repair ATPase	100	100
group_2393		3-demethylubiquinone-9 3-methyltransferase	100	100
group_2398		hypothetical protein	100	100
group_2400		transcriptional repressor, arsR family	100	100
atpG		ATP synthase subunit gamma, AtpG	100	100
group_2402		hypothetical protein	100	100
mfd		transcription-repair coupling factor	100	100
group_2410		hypothetical protein	100	100
group_2411		putative Fe-S oxidoreductase	100	100
sigB		RNA polymerase sigma factor SigB	100	100
group_2414		bacterial membrane flanked domain protein	100	100
tenA		thiaminase-2	100	100
opuD_2		BCCT family betaine/carnitine/choline transporter	100	100
group_2459		putative protein	100	100
group_2475		cell envelope transcriptional attenuator	100	100
hflX		GTPase HflX	100	100
group_2503		SAM dependent methyltransferase	100	100
yycB_2		putative transporter YycB	100	100
rbsR_1		sugar-binding transcriptional regulator, LacI	100	100
group_2654		hypothetical protein	100	100
group_2671		hypothetical protein	100	100
dinG		DNA polymerase III, epsilon subunit/ATP-dependent helicase DinG	100	100
atl_2		bifunctional N-acetylmuramoyl-L-alanine amidase/endo-beta-N-acetylglucosaminidase, Atl	100	100
group_2760		hypothetical protein	100	100
group_2761		hypothetical protein	100	100
yidD		Putative membrane protein insertion efficiency factor	100	100
group_2763		prolyl oligopeptidase	100	100
group_2764		hypothetical protein	100	100
group_2765		hypothetical protein	100	100
group_2766		hypothetical protein	100	100
group_2767		beta-N-acetylglucosaminidase	100	100
opuCC_1		glycine betaine/L-proline ABC superfamily ATP binding cassette transporter, binding protein	100	100
pldB		lysophospholipase	100	100
rot		repressor of toxins, Rot	100	100
ohr		organic hydroperoxide resistance protein	100	100
group_2772		sulfite exporter TauE/SafE-like protein	100	100
group_2773		hypothetical protein	100	100
group_2774		hypothetical protein	100	100
pfkA		6-phosphofructokinase	100	100
group_2777		ThiF family protein	100	100
rarA		DNA-directed DNA polymerase III subunit gamma and tau	100	100
group_2779		putative CsbD family general stress response protein	100	100
group_2780		caffeoyl-CoA O-methyltransferase	100	100
group_2781		peptidase U32 family protein	100	100
accB_2		acetyl-CoA carboxylase biotin carboxyl carrier protein subunit, Acc_B1	100	100
nadD		nicotinate (nicotinamide) nucleotide adenylyltransferase	100	100
rsmE		16S ribosomal RNA methyltransferase RsmE	100	100
group_2785		membrane-bound serine protease	100	100
group_2786		hypothetical protein	100	100
pbp3		penicillin-binding protein 3	100	100
yqgQ		putative protein YqgQ	100	100
group_2789		hypothetical protein	100	100
group_2790		metallo-beta-lactamase superfamily protein	100	100
group_2792		lipoate-protein ligase A family protein	100	100
accB_1		acetyl-CoA carboxylase biotin carboxyl carrier protein subunit	100	100
xseB		putative exodeoxyribonuclease VII small subunit	100	100
group_2795		AraC family transcriptional regulator	100	100
zwf		putative glucose-6-phosphate 1-dehydrogenase	100	100
nudF		ADP-ribose pyrophosphatase, NudF	100	100
srrA		winged helix family two component transcriptional regulator	100	100
group_2799		hypothetical protein	100	100
group_2800		hypothetical protein	100	100
group_2802		cell wall enzyme EbsB-like protein	100	100
group_2803		peptide methionine sulfoxide reductase II	100	100
group_2804		GNAT family acetyltransferase	100	100
group_2806		Glyoxalase/bleomycin resistance protein/dioxygenase	100	100
group_2807		hypothetical protein	100	100
group_2808		ThiJ/PfpI family protein	100	100
trpC		indole-3-glycerol phosphate synthase	100	100
group_2810		M42 glutamyl aminopeptidase	100	100
group_2812		D-isomer specific 2-hydroxyacid dehydrogenase family protein	100	100
group_2814		ABC transporter ATP-binding protein	100	100
group_2815		hypothetical protein	100	100
guaC		GMP reductase	100	100
group_2819		hypothetical protein	100	100
group_2821		ABC transporter ATP-binding protein	100	100
group_2822		hypothetical protein	100	100
bsaA		putative glutathione peroxidase	100	100
ymcA		putative protein YmcA	100	100
group_2825		hypothetical protein	100	100
group_2826		metallo-beta-lactamase family protein	100	100
gid		tRNA (uracil-5-)-methyltransferase Gid	100	100
yfhO_2		putative membrane protein YfhO	100	100
fabG_2		3-oxoacyl-ACP reductase	100	100
fapR		fatty acid biosynthesis transcriptional regulator	100	100
rlmN		Ribosomal RNA large subunit methyltransferase N, Rlmn	100	100
group_2832		hypothetical protein	100	100
ftsL		cell division and chromosome partitioning protein, FtsL	100	100
group_2834		acetyltransferase (GNAT) family protein	100	100
group_2841		MarR family transcriptional regulator	100	100
osmC_2		osmotically inducible protein OsmC	100	100
group_2843		Trypsin-like serine protease	100	100
group_2844		hypothetical protein	100	100
group_2845		hypothetical protein	100	100
group_2846		putative transporter protein	100	100
group_2847		hypothetical protein	100	100
lepB		Sec family Type I general secretory pathway S26 family signal peptidase I, LepB	100	100
sufB		ABC superfamily ATP binding cassette transporter, membrane protein	100	100
group_2850		binding-protein-dependent transport system inner membrane protein	100	100
group_2851		thioredoxin	100	100
group_2852		thioredoxin	100	100
group_2854		hypothetical protein	100	100
group_2855		hypothetical protein	100	100
group_2856		hypothetical protein	100	100
lgt		prolipoprotein diacylglyceryl transferase	100	100
group_2860		putative HD-family metal-dependent phosphohydrolase	100	100
group_2861		superfamily II DNA/RNA helicase ComFA	100	100
yigZ		IMPACT family member YigZ	100	100
group_2863		hypothetical protein	100	100
nrdI		NrdI protein involved in ribonucleotide reductase function	100	100
group_2865		POT family proton (H+)-dependent oligopeptide transporter	100	100
group_2866		phosphoglycerol transferase I	100	100
pabC		Branched-chain amino acid aminotransferase/4-amino-4-deoxychorismate lyase-like protein	100	100
pabB		anthranilate synthase	100	100
pabA		para-aminobenzoate synthase, glutamine amidotransferase, component II	100	100
group_2870		6-pyruvoyl-tetrahydropterin synthase	100	100
group_2871		hypothetical protein	100	100
nagA		putative N-acetylglucosamine-6-phosphate deacetylase	100	100
group_2873		fructose operon transcriptional repressor	100	100
group_2874		hypothetical protein	100	100
group_2875		hypothetical protein	100	100
group_2876		hypothetical protein	100	100
group_2877		oxidoreductase, aldo/keto reductase family	100	100
group_2878		ABC superfamily ATP binding cassette transporter, ABC protein	100	100
group_2879		hypothetical protein	100	100
group_2880		hypothetical protein	100	100
group_2881		LysR family transcriptional regulator	100	100
group_2883		secretory antigen SsaA-like protein	100	100
dhaM		dihydroxyacetone kinase, phosphotransfer subunit	100	100
fhuA		iron (Fe3+) ABC superfamily ATP binding cassette transporter, ABC protein	100	100
tagB		teichoic acid biosynthesis protein B	100	100
group_2887		hypothetical protein	100	100
group_2889		putative hydrolase	100	100
group_2890		deoxyribonuclease	100	100
ywiB		putative beta-barrel protein YwiB	100	100
group_2892		oxidoreductase, aldo/keto reductase family	100	100
group_2893		hypothetical protein	100	100
group_2894		hypothetical protein	100	100
group_2895		haloacid dehalogenase-like hydrolase	100	100
group_2896		LysR family transcriptional regulator	100	100
yagU		Inner membrane protein YagU	100	100
secE		preprotein translocase subunit SecE	100	100
group_2899		putative GntR family transcriptional regulator	100	100
tcaR_2		teicoplanin resistance operon transcriptional regulator TcaR	100	100
panE		putative ketopantoate reductase	100	100
group_2902		hypothetical protein	100	100
group_2903		hypothetical protein	100	100
larA		Lactate racemase	100	100
cdaR_1		Carbohydrate diacid regulator	100	100
ptsA_2		phosphoenolpyruvate-protein phosphotransferase	100	100
group_2909		NADH-dependent FMN reductase	100	100
group_2910		hypothetical protein	100	100
group_2911		zinc-binding alcohol dehydrogenase	100	100
group_2912		PTS system lactose/cellobiose-specific IIA component	100	100
ureA		urease subunit gamma	100	100
utp		membrane-bound urea transporter	100	100
opp-2C		oligopeptide ABC superfamily ATP binding cassette transporter, membrane protein	100	100
fhuD_1		iron (Fe+3) ABC superfamily ATP binding cassette transporter, binding protein	100	100
slyA_1		Transcriptional regulator SlyA	100	100
group_2918		glutamyl endopeptidase	100	100
group_2919		hypothetical protein	100	100
group_2920		hypothetical protein	100	100
dauA_1		C4-dicarboxylic acid transporter DauA	100	100
group_2923		oxidoreductase	100	100
group_2924		hypothetical protein	100	100
icaC		intercellular adhesion protein icaC	100	100
group_2926		hypothetical protein	100	100
group_2927		zinc-binding alcohol dehydrogenase	100	100
group_2928		2-haloalkanoic acid dehalogenase	100	100
group_2929		GNAT family acetyltransferase	100	100
nanE		putative N-acetylmannosamine-6-phosphate 2-epimerase	100	100
group_2931		branched-chain amino acid transport system II carrier protein	100	100
ycnE		Putative monooxygenase YcnE	100	100
gntR		gluconate operon transcriptional repressor	100	100
hisA		phosphoribosylformimino-5-aminoimidazole carboxamide ribotide isomerase	100	100
hisH		imidazole glycerol phosphate synthase subunit HisH	100	100
group_2936		hypothetical protein	100	100
gltB2		glutamate synthase-ferredoxin large subunit	100	100
lcdH_2		L-carnitine dehydrogenase	100	100
lrgA_1		murein hydrolase regulator	100	100
gtrA		GtrA-like integral membrane protein	100	100
group_2941		hypothetical protein	100	100
group_2942		hypothetical protein	100	100
group_2943		putative small heat shock protein	100	100
group_2944		hypothetical protein	100	100
group_2945		zinc-binding alcohol dehydrogenase	100	100
group_2946		hemin import ATP-binding protein	100	100
group_2947		hypothetical protein	100	100
group_2948		Alpha/beta hydrolase fold-3 domain-containing protein	100	100
lcdH_3		L-carnitine dehydrogenase	100	100
group_2950		Activator of Hsp90 ATPase 1 family protein	100	100
group_2951		MFS family major facilitator transporter, chloramphenicol:cation symporter	100	100
group_2953		hypothetical protein	100	100
group_2955		Nitroreductase family protein	100	100
group_2956		hypothetical protein	100	100
group_2958		membrane-associated lipid phosphatase PAP2	100	100
ubiE		Ubiquinone/menaquinone biosynthesis C-methyltransferase UbiE	100	100
add		Adenosine deaminase	100	100
cysG		precorrin-2 dehydrogenase	100	100
cbiX		sirohydrochlorin cobalt chelatase	100	100
parB		chromosome/plasmid partitioning protein ParB	100	100
group_2965		aldo/keto reductase	100	100
rpmH		50S ribosomal protein L34	100	100
yycI		regulatory protein YycI	100	100
group_2974		hypothetical protein	100	100
glnQ_2		glutamate ABC superfamily ATP binding cassette transporter, ABC protein	100	100
group_2976		acetyltransferase (GNAT) family protein	100	100
modA		molybdenum (Mo2+) ABC superfamily ATP binding cassette transporter, binding protein	100	100
modC		molybdenum (Mo2+) ABC superfamily ATP binding cassette transporter, ABC protein	100	100
moaB		putative molybdenum cofactor biosynthesis protein B	100	100
moeA		molybdopterin biosynthesis protein MoeA	100	100
mobB		putative molybdopterin-guanine dinucleotide biosynthesis protein B	100	100
group_2982		AEC family malonate efflux carrier	100	100
group_2983		hypothetical protein	100	100
cbiO_2		cobalt transporter ATP-binding subunit	100	100
group_2985		cobalt (Co2+) ABC superfamily ATP binding cassette transporter, membrane protein	100	100
rplM		50S ribosomal protein L13	100	100
group_2987		putative NADP-dependent zinc-binding dehydrogenase	100	100
group_2988		small integral membrane protein	100	100
group_2990		chromosome partitioning ATPase	100	100
group_2991		Autolysis and methicillin resistant-related protein	100	100
group_2992		hypothetical protein	100	100
group_2993		membrane protein	100	100
group_2994		glutaredoxin family protein	100	100
group_2995		hypothetical protein	100	100
group_2996		mRNA degradation ribonucleases J1/J2 (metallo-beta-lactamase superfamily)	100	100
group_2997		transcriptional regulator Cro/CI family protein	100	100
group_2998		inositol monophosphatase	100	100
ftsW		cell division membrane protein	100	100
group_3000		hypothetical protein	100	100
group_3001		hypothetical protein	100	100
spoU		SpoU rRNA methylase family protein	100	100
group_3003		colicin V production protein	100	100
group_3004		bifunctional DNA polymerase / phosphoesterase	100	100
sdhC		succinate dehydrogenase (or fumarate reductase) cytochrome b subunit, b558 family	100	100
group_3006		putative metallophosphoesterase	100	100
glnQ_1		glutamate ABC superfamily ATP binding cassette transporter, ABC protein	100	100
group_3008		tRNA-Leu(caa)	100	100
camS		pheromone lipoprotein CamS	100	100
yodJ		Putative carboxypeptidase YodJ	100	100
group_3012		hypothetical protein	100	100
nadC		nicotinate phosphoribosyltransferase	100	100
group_3014		hypothetical protein	100	100
group_3015		hypothetical protein	100	100
group_3016		hypothetical protein	100	100
group_3017		acetolactate synthase 1 regulatory subunit	100	100
group_3018		hypothetical protein	100	100
dra		deoxyribose-phosphate aldolase 1	100	100
group_3020		membrane protein	100	100
group_3021		hypothetical protein	100	100
group_3022		hypothetical protein	100	100
mnaA		UDP-N-acetylglucosamine 2-epimerase	100	100
folK		putative 2-amino-4-hydroxy-6-hydroxymethyldihydropteridine pyrophosphokinase	100	100
tilS		tRNA(Ile)-lysidine synthetase	100	100
group_3027		MOP superfamily PST family polysaccharide transporter	100	100
gcaD		putative UDP-N-acetylglucosamine pyrophosphorylase	100	100
veg		Protein Veg	100	100
group_3030		DNA replication initiation control protein YabA	100	100
group_3031		hypothetical protein	100	100
group_3032		hypothetical protein	100	100
sgtB		monofunctional glycosyltransferase	100	100
group_3034		teichoic acid ABC superfamily ATP binding cassette transporter, membrane protein	100	100
mutY		A/G-specific adenine glycosylase	100	100
group_3036		D-isomer specific 2-hydroxyacid dehydrogenase family protein	100	100
perR		transcriptional regulator Fur family protein	100	100
rsbV		anti-sigma-B factor, antagonist	100	100
mazE		Antitoxin MazE	100	100
group_3040		hypothetical protein	100	100
group_3067		Glyoxalase/bleomycin resistance protein/dioxygenase	100	100
yhaH_2		Inner membrane protein YhaH	100	100
group_3070		hypothetical protein	100	100
rplY		50S ribosomal protein L25 Ctc-form	100	100
ybhR		putative multidrug ABC transporter permease YbhR	100	100
aur		aureolysin, fungalysin/thermolysin metalloproteinase precursor	100	100
group_3093		ABC-type siderophore binding protein	100	100
ahs2		allophanate hydrolase subunit 2	100	100
glcT		transcriptional antiterminator	100	100
group_3216		hypothetical protein	100	100
infB		translation initiation factor IF-2	100	100
group_3390		hypothetical protein	100	100
agrB		accessory gene regulator B	100	100
group_465		putative ABC transporter ATP-binding protein	100	100
nptA		Na+/phosphate symporter	100	100
group_578		ABC-type siderophore binding protein	100	100
group_596		MFS family major facilitator transporter, glucarate:cation symporter	100	100
gntP_3		hypothetical protein	100	100
thiN		putative thiamine pyrophosphokinase	100	100
greA		transcription elongation factor GreA	100	100
rpmD		50S ribosomal protein L30	100	100
rpmE2		putative 50S ribosomal protein L31	100	100
rpsK		30S ribosomal protein S11	100	100
rpmB		50S ribosomal protein L28	100	100
acpP		acyl carrier protein	100	100
group_6664		hypothetical protein	100	100
rpmI		50S ribosomal protein L35	100	100
rpsS		30S ribosomal protein S19	100	100
group_6667		putative rhodanese domain sulfurtransferase	100	100
cspA_2		putative cold-shock DNA-binding domain protein	100	100
rpsI		30S ribosomal protein S9	100	100
group_6670		hypothetical protein	100	100
cspA_1		putative cold-shock DNA-binding domain protein	100	100
fer		Ferredoxin-like protein	100	100
rplE		50S ribosomal protein L5	100	100
rpsT		putative 30S ribosomal protein S20	100	100
group_6675		hypothetical protein	100	100
group_6676		putative TM2 domain-containing protein	100	100
rplT		50S ribosomal protein L20	100	100
acpS		4'-phosphopantetheinyl transferase	100	100
group_6679		hypothetical protein	100	100
rpmF		50S ribosomal protein L32	100	100
group_6690		TrmH family RNA methyltransferase	100	100
rpmJ		50S ribosomal protein L36	100	100
group_6692		RNA-binding S4 domain-containing heat shock protein	100	100
rplN		50S ribosomal protein L14	100	100
group_6694		hypothetical protein	100	100
rplD		50S ribosomal protein L4	100	100
group_6696		Holliday junction resolvase	100	100
rpmG_2		50S ribosomal protein L33 type 1	100	100
qoxC		Cytochrome aa3 quinol oxidase, subunit III	100	100
group_6699		hypothetical protein	100	100
rpsH		30S ribosomal protein S8	100	100
yaaQ		putative protein YaaQ	100	100
rpsG		30S ribosomal protein S7	100	100
rpsU		30S ribosomal protein S21	100	100
yajC		Sec family Type I general secretory pathway preprotein translocase subunit YajC	100	100
rpsN_2		30S ribosomal protein S14	100	100
rpsE		30S ribosomal protein S5	100	100
capC		Capsule biosynthesis protein CapC	100	100
group_6708		alkaline shock protein	100	100
secG		preprotein translocase subunit SecG	100	100
rpsR		30S ribosomal protein S18	100	100
group_6711		hypothetical protein	100	100
group_6712		rhodanese domain-containing protein	100	100
manA1		mannose-6 phosphate isomerase pmi	100	100
ilvD_2		putative dihydroxy-acid dehydratase	100	100
gudB_1		putative NAD-specific glutamate dehydrogenase	100	100
group_6716		UTP-glucose-1-phosphate uridylyltransferase	100	100
gltB		glutamate synthase (NADPH), large subunit	100	100
fabG_6		3-oxoacyl-ACP reductase	100	100
group_6719		hypothetical protein	100	100
aroK_2		shikimate kinase, AroK	100	100
group_6721		sulfite exporter TauE/SafE-like protein	100	100
group_6722		hypothetical protein	100	100
group_6723		transcriptional regulator	100	100
rho		putative methicillin resistance expression factor	100	100
group_6725		hypothetical protein	100	100
group_6726		ATPase	100	100
group_6727		O-methyltransferase	100	100
rimI		ribosomal-protein-alanine acetyltransferase	100	100
atpI		ATP synthase I, AtpI	100	100
folC		bifunctional folylpolyglutamate synthase/dihydrofolate synthase	100	100
serS		seryl-tRNA synthetase	100	100
group_6743		zinc-specific metalloregulatory protein	100	100
group_6744		NAAAR, N-acylamino acid racemase	100	100
tatP		Mg-dependent DNase	100	100
rplC		50S ribosomal protein L3	100	100
murC		UDP-N-acetylmuramate--L-alanine ligase	100	100
leuD		3-isopropylmalate dehydratase small subunit	100	100
trmB		tRNA (guanine-N(7)-)-methyltransferase, TrmB	100	100
sucD		succinate--CoA ligase (ADP-forming) alpha subunit	100	100
gyrB_2		DNA topoisomerase subunit B	100	100
ccmA		multidrug ABC transporter	100	100
mnhG_2		CPA3 family monovalent cation:proton (H+) antiporter-3 subunit G	100	100
ykkD_1		Multidrug resistance protein YkkD	100	100
arlS		signal transduction histidine kinase	100	100
rpsL		30S ribosomal protein S12	100	100
nikE		ABC-type dipeptide/oligopeptide/nickel transporter, ATPase component 2	100	100
xprT		putative xanthine phosphoribosyltransferase	100	100
serA		D-3-phosphoglycerate dehydrogenase	100	100
group_6760		major facilitator superfamily transporter	100	100
sstB		iron (Fe+3) ABC superfamily ATP binding cassette transporter, membrane protein	100	100
phoU		phosphate uptake regulator	100	100
ptsA_1		phosphoenolpyruvate-protein phosphotransferase	100	100
group_6764		L-lactate permease	100	100
group_6765		riboflavin transporter	100	100
group_6766		GTPase family protein	100	100
aroB		putative 3-dehydroquinate synthase	100	100
nrdF		ribonucleoside-diphosphate reductase subunit beta	100	100
group_6769		peptide chain release factor 2	100	100
smc		SMC superfamily ATP-binding chromosome segregation protein	100	100
group_6771		putative ABC transporter permease	100	100
prsA		peptidylprolyl isomerase, PrsA	100	100
vraS		integral membrane sensor signal transduction histidine kinase	100	100
group_6774		haloacid dehalogenase-like hydrolase	100	100
group_6775		sodium/bile acid symporter family protein	100	100
folD		bifunctional methylenetetrahydrofolate dehydrogenase/methenyltetrahydrofolate cyclohydrolase, FolD	100	100
rplO		50S ribosomal protein L15	100	100
sstC		iron (Fe+3) ABC superfamily ATP binding cassette transporter, ABC protein	100	100
group_6779		transcriptional regulator	100	100
fni		isopentenyl-diphosphate delta-isomerase	100	100
group_6781		heptaprenyl diphosphate synthase subunit 1	100	100
sufA		iron-sulfur cluster assembly accessory protein	100	100
ppaC		putative manganese-dependent inorganic pyrophosphatase	100	100
uspA_1		universal stress protein	100	100
sdhA		putative succinate dehydrogenase flavoprotein subunit	100	100
aspS		aspartyl-tRNA synthetase	100	100
group_6787		glycerate kinase	100	100
noc		ParB family nucleoid occlusion protein, Noc	100	100
ruvB		crossover junction endodeoxyribonuclease	100	100
pyrAA		putative carbamoyl-phosphate synthase, pyrimidine-specific, small chain	100	100
mreB		ABC superfamily ATP binding cassette transporter, membrane protein	100	100
group_6792		ABC superfamily ATP binding cassette transporter, ABC protein	100	100
accC_1		acetyl-CoA carboxylase accC (biotin carboxylase subunit)	100	100
glmM		putative phosphoglucosamine mutase	100	100
group_6795		hypothetical protein	100	100
group_6796		putative low molecular weight protein-tyrosine-phosphatase	100	100
whiA		sporulation regulator WhiA	100	100
metK		S-adenosylmethionine synthetase	100	100
ppk		Polyphosphate kinase	100	100
rimM		16S rRNA processing protein RimM	100	100
dnaK		molecular chaperone DnaK	100	100
tagH		Teichoic acid export ATP-binding protein, TagH	100	100
ureF		urease accessory protein UreF	100	100
fhuB		iron (Fe3+) ABC superfamily ATP binding cassette transporter, membrane protein	100	100
secF		RND superfamily resistance-nodulation-cell division protein:proton (H+) antiporter	100	100
nth		DNA-(apurinic or apyrimidinic site) lyase	100	100
purH		bifunctional phosphoribosylaminoimidazolecarboxamide formyltransferase/IMP cyclohydrolase	100	100
potD		spermidine/putrescine ABC superfamily ATP binding cassette transporter, binding protein	100	100
cdaR_2		CdaA regulatory protein CdaR	100	100
group_6810		hypothetical protein	100	100
czrB		cation diffusion facilitator family transporter	100	100
group_6812		sodium/hydrogen exchanger family protein	100	100
dinP		DNA-directed DNA polymerase IV	100	100
lrgA_2		putative murein hydrolase subunit LrgA_1	100	100
ydjZ		TVP38/TMEM64 family inner membrane protein YdjZ	100	100
rpsA		putative 30S ribosomal protein S1	100	100
porB		2-oxoglutarate ferredoxin oxidoreductase subunit beta	100	100
group_6818		hypothetical protein	100	100
ribC		bifunctional protein including riboflavin kinase and FAD synthase	100	100
group_6820		hypothetical protein	100	100
pbuX		NCS2 nucleobase cation symporter, PbuX	100	100
accD		acetyl-coenzyme A carboxylase carboxyl transferase subunit beta	100	100
group_6823		MFS family major facilitator transporter, sugar:cation symporter	100	100
group_6824		hypothetical protein	100	100
purR		pur operon repressor	100	100
group_6826		hypothetical protein	100	100
xerD		site-specific recombinase XerD	100	100
radA		putative DNA repair protein	100	100
pdhB		putative pyruvate dehydrogenase E1 component subunit beta	100	100
tktA		transketolase	100	100
group_6832		MFS family major facilitator transporter	100	100
ampS		peptidase M29, aminopeptidase II	100	100
nifS		cysteine desulfurase, NifS	100	100
group_6835		hypothetical protein	100	100
mraW		S-adenosyl-methyltransferase MraW	100	100
trmK		tRNA (adenine(22)-N(1))-methyltransferase	100	100
larB		Pyridinium-3,5-biscarboxylic acid mononucleotide synthase	100	100
eno		enolase (2-phosphoglycerate dehydrogenase)	100	100
xerC		site-specific recombinase XerC	100	100
group_6841		putative DNA-binding/iron metalloprotein/AP endonuclease	100	100
yceI		base-induced perplasmic lipid-binding protein	100	100
hemY		protoporphyrinogen oxidase	100	100
group_6844		POT family proton (H+)-dependent oligopeptide transporter	100	100
ribB		riboflavin synthase subunit alpha	100	100
acuC		histone deacetylase family protein	100	100
group_6847		hypothetical protein	100	100
glnA		glutamine synthetase, type I	100	100
dedA_1		Protein DedA	100	100
group_6850		oligoendopeptidase F	100	100
deoD		putative purine nucleoside phosphorylase	100	100
proP_3		L-Proline/Glycine betaine transporter, ProP	100	100
lysS		asparaginyl-tRNA synthetase	100	100
thrB		homoserine kinase	100	100
uppS		di-trans, poly-cis-decaprenylcistransferase	100	100
liaF		Protein LiaF	100	100
group_6858		NAD-dependent epimerase/dehydratase family protein	100	100
cidC		thiamine pyrophosphate enzyme	100	100
group_6860		pyridoxine biosynthesis amidotransferase	100	100
rbfA		ribosome-binding factor A (P15B PROTEIN)	100	100
tmk		putative thymidylate kinase	100	100
hrcA		heat-inducible transcription repressor HrcA	100	100
recU		Holliday junction-specific endonuclease	100	100
trxB		thioredoxin-disulfide reductase	100	100
uvrC		glycosyl transferase family protein	100	100
secA		Sec family Type I general secretory pathway preprotein translocase subunit SecA	100	100
group_6868		MarR family transcriptional regulator	100	100
rpmG_1		50S ribosomal protein L33	100	100
araB_1		ribulokinase	100	100
group_6872		D-isomer specific 2-hydroxyacid dehydrogenase family protein	100	100
pstC		phosphate ABC superfamily ATP binding cassette transporter, membrane protein	100	100
group_6874		thioredoxin	100	100
group_6875	ldh_3	L-lactate dehydrogenase	100	100
mntB		ABC superfamily ATP binding cassette transporter, membrane protein	100	100
glmS		glucosamine--fructose-6-phosphate aminotransferase	100	100
ykkC_1		Multidrug resistance protein YkkC	100	100
sarA		staphylococcal accessory regulator family protein	100	100
spoVG		putative septation protein spoVG	100	100
dltB		D-alanine membrane transfer protein	100	100
yiiM		Protein YiiM	100	100
group_6883		hypothetical protein	100	100
group_6884		putative thiol-disulfide oxidoreductase, DCC family	100	100
group_6885		putative DNA-binding protein	100	100
group_6886		zinc-dependent peptidase, M16 family	100	100
cydB		Cytochrome bd-type quinol oxidase subunit 2-like protein	100	100
group_6888		amino acid carrier protein	100	100
papS		polynucleotide adenylyltransferase	100	100
ugpQ_1		glycerophosphoryl diester phosphodiesterase, UgpQ_1	100	100
group_6891		biotin biosynthesis BioY family protein	100	100
ald		alanine dehydrogenase	100	100
fmt		methionyl-tRNA formyltransferase	100	100
rplB		50S ribosomal protein L2	100	100
nrdE		ribonucleoside-diphosphate reductase subunit alpha	100	100
sucC		succinate--CoA ligase (ADP-forming) beta subunit	100	100
porA		pyruvate flavodoxin/ferredoxin oxidoreductase domain-containing protein	100	100
plsY		Glycerol-3-phosphate acyltransferase	100	100
group_6903		toxin regulatorly-like protein	100	100
phoH		phosphate starvation-inducible ATPase	100	100
gltD		glutamate synthase (NADPH) small subunit	100	100
menD		2-succinyl-5-enolpyruvyl-6-hydroxy-3- cyclohexene-1-carboxylate synthase	100	100
gidB		glucose inhibited division protein B	100	100
mqo2_1		putative malate:quinone oxidoreductase 2	100	100
ftsK		DNA translocase FtsK/SpoIIIE family protein	100	100
mvaK1		mevalonate kinase	100	100
opuD_1		BCCT family betaine/carnitine/choline transporter	100	100
group_6912		metallo-beta-lactamase, AtsA/ElaC family	100	100
group_6913		phosphodiesterase	100	100
group_6914		Integral membrane protein (PIN domain superfamily)	100	100
group_6915		nitric-oxide synthase, oxygenase subunit	100	100
group_6916		ATP-dependent RNA helicase DEAD box family protein	100	100
walR		transcriptional regulator WalR	100	100
ftsY		cell division protein FtsY	100	100
emrA		multidrug resistance protein A, drug resistance transporter	100	100
group_6920		putative Mg2+ and Co2+ transporter, CorB	100	100
folE		NADPH-dependent 7-cyano-7-deazaguanine reductase	100	100
group_6922		hypothetical protein	100	100
clpB		ATPase subunit of an ATP-dependent protease, ClpB	100	100
era		GTP-binding protein Era	100	100
nfo		deoxyribonuclease IV (phage-T(4)-induced)	100	100
purC		putative phosphoribosylaminoimidazole-succinocarboxamide synthase	100	100
gatA		Aspartyl/glutamyl-tRNA amidotransferase subunit A	100	100
group_6928		ATP-dependent DNA helicase	100	100
drm		putative phosphopentomutase	100	100
ssb		ssDNA-binding protein	100	100
fumC		fumarate hydratase	100	100
dnaD		DNA replication protein, DnaD	100	100
pdxS		pyridoxal biosynthesis lyase	100	100
group_6934		putative NAD dependent epimerase	100	100
ndk		nucleoside diphosphate kinase superfamily protein	100	100
group_6936		phosphosugar-binding transcriptional regulator	100	100
gppA		Guanosine-5'-triphosphate,3'-diphosphate pyrophosphatase	100	100
kce		3-keto-5-aminohexanoate cleavage enzyme	100	100
yfhP		putative protein YfhP	100	100
gapB		glyceraldehyde-3-phosphate dehydrogenase (phosphorylating)	100	100
group_6941		haloacid dehalogenase-like hydrolase	100	100
ddl		D-alanyl-alanine synthetase A	100	100
pheS		putative phenylalanyl-tRNA synthetase alpha chain	100	100
lysP		APC family amino acid-polyamine-organocation transporter	100	100
leuS		leucyl-tRNA synthetase	100	100
betA		putative choline dehydrogenase	100	100
group_6947		membrane protein	100	100
group_6948		aldo/keto oxidoreductase	100	100
gidA		glucose inhibited division protein A	100	100
group_6950		hypothetical protein	100	100
rplF		50S ribosomal protein L6	100	100
rpsM		30S ribosomal protein S13	100	100
lysC		aspartokinase, alpha and beta subunits	100	100
birA		bifunctional biotin-(acetyl-CoA carboxylase) ligase / biotin operon repressor	100	100
cvfB		Conserved virulence factor B	100	100
moxC_1		Putative monooxygenase MoxC	100	100
uvrB		excision endonuclease subunit UvrB	100	100
group_6958		RND superfamily resistance-nodulation-cell division acriflavin:proton (H+) antiporter	100	100
queE		7-cyano-7-deazaguanosine (preQ0) biosynthesis protein	100	100
group_6960		major facilitator superfamily multidrug :cation symporter	100	100
group_6961		putative Fe-S oxidoreductase	100	100
group_6962		UbiC transcription regulator-associated domain protein	100	100
group_6963		putative permease	100	100
citZ		methylcitrate synthase	100	100
dnaJ		chaperone protein DnaJ	100	100
group_6966		MarR family transcriptional regulator	100	100
group_6967		SigmaW regulon antibacterial protein	100	100
paaJ		acetyl-CoA acetyltransferase	100	100
group_6969		putative thiamine-precursor transporter protein (ThiW)	100	100
atl_1		bifunctional N-acetylmuramoyl-L-alanine amidase/endo-beta-N-acetylglucosaminidase, Atl	100	100
glpP		putative glycerol uptake operon antiterminator regulatory protein, GlpP	100	100
ydeN_2		Putative hydrolase YdeN	100	100
ppnK		inorganic polyphosphate/ATP-NAD kinase	100	100
alsT		sodium/alanine symporter	100	100
lepA		GTP-binding protein LepA	100	100
pheT2		phenylalanyl-tRNA synthetase (beta subunit)	100	100
group_6979		4-aminobutyrate aminotransferase	100	100
bfmB		lipoamide acyltransferase component of branched-chain alpha-keto acid dehydrogenase complex	100	100
group_6981		UTRA domain transcriptional regulator	100	100
group_6982		hypothetical protein	100	100
aes		Alpha/beta hydrolase fold-3 domain-containing protein	100	100
group_6984		putative phosphate uptake regulator	100	100
group_6985		GlcNAc-PI de-N-acetylase	100	100
group_6986		hypothetical protein	100	100
tarF_1		CDP-glycerol:poly(glycerophosphate) glycerophosphotransferase	100	100
hisZ		ATP phosphoribosyltransferase regulatory subunit	100	100
uraA		uracil permease	100	100
citB		aconitate hydratase	100	100
topA		DNA topoisomerase I	100	100
group_6992		histidinol-phosphate aminotransferase	100	100
pstA		phosphate ABC superfamily ATP binding cassette transporter, membrane protein	100	100
rpoD		RNA polymerase sigma-70 factor RpoD	100	100
oppF		oligopeptide ABC superfamily ATP binding cassette transporter, ABC protein	100	100
upp		uracil phosphoribosyl transferase	100	100
efp		translation elongation factor EF-P	100	100
mntC		ABC superfamily ATP binding cassette transporter, binding protein	100	100
fadX_2		putative acetyl-CoA/acetoacetyl-CoA transferase	100	100
engA		GTP-binding protein EngA	100	100
ilvC		ketol-acid reductoisomerase	100	100
group_7002		adenosylcobyric acid synthase	100	100
opuCD		glycine betaine/L-proline ABC superfamily ATP binding cassette transporter, membrane protein	100	100
hisG		ATP phosphoribosyltransferase catalytic subunit	100	100
pfkB		fructose 1-phosphate kinase	100	100
group_7006		calcineurin-like phosphoesterase	100	100
murP		N-acetylmuramic acid phosphotransfer permease	100	100
ribN		Riboflavin transporter	100	100
group_7009		putative GTP cyclohydrolase	100	100
group_701	gltC_1	LysR family transcriptional regulator	100	100
group_7010		putative rRNA methylase	100	100
pgm		putative 2,3-bisphosphoglycerate-independent phosphoglycerate mutase	100	100
group_7012		Clp protease ATP binding subunit	100	100
dat		putative D-alanine aminotransferase	100	100
guaB		putative inosine-5'-monophosphate dehydrogenase	100	100
group_7027		helix-turn-helix domain-containing protein	100	100
group_7028		putative lipid kinase	100	100
group_7029		hypothetical protein	100	100
purA		putative adenylosuccinate synthetase	100	100
group_7031		bifunctional cystathionine gamma-lyase/gamma-synthase	100	100
pgi		glucose-6-phosphate isomerase	100	100
trpS		putative tryptophanyl-tRNA synthetase	100	100
prs		ribose-phosphate pyrophosphokinase	100	100
codY		GTP-sensing transcriptional pleiotropic repressor CodY	100	100
yacO		TrmH family RNA methyltransferase	100	100
group_7037		S1 RNA-binding domain protein	100	100
group_7038		alpha/beta hydrolase	100	100
iscU		SUF system FeS assembly protein	100	100
group_7040		bifunctional 5-nucleotidase/2,3-cyclic phosphodiesterase	100	100
group_7041		ABC-type polysaccharide/polyol phosphate transport system ATPase component-like protein	100	100
group_7042		hypothetical protein	100	100
gltX		putative glutamyl-tRNA synthetase	100	100
fecD		iron-dicitrate transporter subunit FecD	100	100
ctaB		putative protoheme IX farnesyltransferase	100	100
group_7046		pyridine nucleotide-disulfide oxidoreductase	100	100
group_7047		MFS family major facilitator multidrug:cation transporter	100	100
ccpA_4		global transcriptional regulator, catabolite control protein A	100	100
ppi		putative cyclophilin type peptidyl-prolyl cis-trans isomerase	100	100
group_705		BglG family transcriptional antiterminator	100	100
hemE		uroporphyrinogen decarboxylase	100	100
leuA		2-isopropylmalate synthase	100	100
group_7052		putative transcriptional regulator	100	100
group_7053		ABC transporter ATP-binding protein	100	100
parC		DNA topoisomerase (ATP-hydrolyzing) ParC	100	100
group_7055		amino acid-binding ACT protein	100	100
group_7056		glycine/betaine/carnitine/choline ABC superfamily ATP binding cassette transporter, ABC protein	100	100
thrS		threonyl-tRNA synthetase 1	100	100
sufD		ABC superfamily ATP binding cassette transporter, membrane protein	100	100
group_7059		putative protein	100	100
group_7060		putative polysaccharide biosynthesis protein	100	100
dnaX		DNA-directed DNA polymerase III subunit gamma and tau	100	100
rnr		exoribonuclease, VacB/RNase II family	100	100
pyrE		putative orotate phosphoribosyltransferase	100	100
gap		glyceraldehyde-3-phosphate dehydrogenase (phosphorylating)	100	100
group_7065	fabG_6	3-oxoacyl-ACP reductase	100	100
group_7066		hypothetical protein	100	100
group_7067		APC family amino acid-polyamine-organocation transporter	100	100
sufS		cysteine desulfurase, SufS subfamily	100	100
group_7070		5'-ribonucleotide phosphohydrolase	100	100
leuB		3-isopropylmalate dehydrogenase	100	100
group_7072		hypothetical protein	100	100
ilvE		branched-chain amino acid aminotransferase	100	100
msbA_4		Lipid A export ATP-binding/permease MsbA	100	100
hemN		coproporphyrinogen III oxidase	100	100
group_7076		membrane-associated zinc metalloprotease	100	100
group_7077		late competence protein, ComGA	100	100
hisF		imidazole glycerol phosphate synthase subunit HisF	100	100
group_7079		glyoxylate reductase	100	100
fhuD_2		iron (Fe+3) ABC superfamily ATP binding cassette transporter, binding protein	100	100
yfhH		putative protein YfhH	100	100
group_7081		MutT/Nudix hydrolase family protein	100	100
pyrF		putative orotidine 5'-phosphate decarboxylase	100	100
rex		redox-sensing transcriptional repressor rex	100	100
menB		putative naphthoate synthase	100	100
rplJ		50S ribosomal protein L10	100	100
pycA		putative pyruvate carboxylase	100	100
murE2		UDP-N-acetylmuramoylalanyl-D-glutamate--2, 6-diaminopimelate ligase	100	100
group_7088		ABC superfamily ATP binding cassette transporter, binding protein	100	100
group_7089		globin family protein	100	100
folB		dihydroneopterin aldolase	100	100
hisD		putative histidinol dehydrogenase	100	100
opp-2B		oligopeptide ABC superfamily ATP binding cassette transporter, membrane protein	100	100
group_7093		NAD/NADP octopine/nopaline dehydrogenase family protein	100	100
ung		putative uracil-DNA glycosylase	100	100
dnaG		DNA primase	100	100
group_7096		ABC superfamily ATP binding cassette transporter, binding protein	100	100
treR		trehalose operon transcription repressor treR	100	100
gbsA_3		glycine betaine aldehyde dehydrogenase gbsA	100	100
group_7099		major facilitator superfamily transporter	100	100
alsS		putative acetolactate synthase	100	100
dfrA		trimethoprim-sensitive dihydrofolate reductase	100	100
group_7102		putative metal-dependent membrane protease	100	100
metS		putative methionyl-tRNA synthetase	100	100
leuC		3-isopropylmalate dehydratase large subunit	100	100
rplP		50S ribosomal protein L16	100	100
atpB_2		ATP synthase subunit beta, AtpB_1	100	100
mvaA		hydroxymethylglutaryl-CoA reductase, degradative	100	100
group_7108		hypothetical protein	100	100
fmhB		peptidoglycan pentaglycine interpeptide biosynthetic protein FmhB	100	100
group_7110		hypothetical protein	100	100
menF		salicylate biosynthesis isochorismate synthase	100	100
group_7112		hypothetical protein	100	100
pfbA		Plasmin and fibronectin-binding protein A	100	100
group_7114		fructose operon transcriptional repressor	100	100
gyrB_1		DNA topoisomerase subunit B	100	100
rplA		50S ribosomal protein L1	100	100
purB		adenylosuccinate lyase	100	100
group_7118		putative N-acyl-L-amino acid amidohydrolase	100	100
group_7119		acyl-coenzyme A:6-aminopenicillanic acid acyl-transferase	100	100
malA		alpha amylase	100	100
atpA_2		ATP synthase subunit alpha, AtpA_1	100	100
tig		trigger factor (prolyl isomerase)	100	100
group_7123		PTS system D-fructose-specific transporter subunit IIABC	100	100
tex		transcription accessory protein (S1 RNA binding)	100	100
pfs		bifunctional methylthioadenosine nucleosidase/adenosylhomocysteine nucleosidase	100	100
srrB		integral membrane sensor signal transduction histidine kinase	100	100
group_7127		FAD-dependent pyridine nucleotide-disulfide oxidoreductase	100	100
group_7128		Trypsin-like serine endoprotease	100	100
nusG		transcription termination/antitermination factor NusG	100	100
nrdD		anaerobic ribonucleotide reductase, large subunit	100	100
mvaD		mevalonate diphosphate decarboxylase	100	100
walK		multi-sensor signal transduction histidine kinase, WalK	100	100
gnd		6-phosphogluconate dehydrogenase	100	100
trkA		NAD+ binding potassium transporter	100	100
group_7135		multidrug resistance transporter protein B	100	100
mraZ		cell division protein MraZ	100	100
group_7137		L-lactate permease	100	100
group_7138		Trp repressor protein	100	100
group_7139		redox regulated Hsp33-like chaperonin	100	100
group_7154		iron (Fe3+) ABC superfamily ATP binding cassette transporter, membrane protein	100	100
glyA		serine hydroxymethyl transferase	100	100
group_7156		acetyltransferase (GNAT) family protein	100	100
mnhC_1		monovalent cation antiporter-3, MnhC_1	100	100
rplL		50S ribosomal protein L7/L12	100	100
dhoM		putative homoserine dehydrogenase	100	100
eutD		putative phosphate acetyltransferase	100	100
ldh_1		L-lactate dehydrogenase	100	100
acsA		acetyl-coenzyme A synthetase	100	100
group_7164		Sec family Type I general secretory pathway S26 family signal peptidase I	100	100
group_7165		putative neutral zinc metallopeptidase	100	100
bfmBAB		2-oxoisovalerate dehydrogenase, E1 component, beta subunit	100	100
trpB		tryptophan synthase subunit beta	100	100
kbl		putative pyridoxal phosphate-dependent acyltransferase	100	100
group_7169		haloacid dehalogenase-like hydrolase	100	100
group_7170		membrane protein	100	100
group_7171		molybdopterin oxidoreductase	100	100
group_7172		dihydroxyacetone kinase, DhaL subunit	100	100
murD		UDP-N-acetylmuramoyl-L-alanyl-D-glutamate synthetase	100	100
group_7174		glyoxalase/bleomycin resistance protein/dioxygenase superfamily protein	100	100
ldcC		arginine/lysine/ornithine decarboxylase	100	100
galK		Galactokinase	100	100
group_7177		pyridine nucleotide-disulfide oxidoreductase	100	100
fabH		3-oxoacyl synthase III	100	100
nusB		putative N utilization substance protein B	100	100
aldH		putative aldehyde dehydrogenase	100	100
maeB		malate dehydrogenase (oxaloacetate-decarboxylating) (NADP(+))	100	100
def		putative polypeptide deformylase 2	100	100
group_7183		hypothetical protein	100	100
group_7184		allophanate hydrolase subunit 2	100	100
glpD		DNA-directed DNA polymerase III subunit gamma and tau	100	100
lipA		Lipoyl synthase, LipA	100	100
opuCB		glycine betaine/choline ABC superfamily ATP binding cassette transporter, membrane protein	100	100
comEB		late competence operon required for DNA binding and uptake comEB	100	100
tcaA		teicoplanin resistance associated membrane protein TcaA protein	100	100
group_7190		S4 RNA binding domain protein	100	100
group_7191		hypothetical protein	100	100
group_7192		putative 6-phospho-3-hexuloisomerase	100	100
trmD		putative tRNA (guanine-7-)-methyltransferase	100	100
gudB_2		putative NAD-specific glutamate dehydrogenase	100	100
group_7195		hypothetical protein	100	100
ecsB		ABC-type exoprotein transport system, permease component	100	100
valS		valyl-tRNA synthetase	100	100
group_7198		ABC-type proline/glycine betaine transport systems, permease component	100	100
group_7199		putative SAM-dependent methyltransferases	100	100
hemC		hydroxymethylbilane synthase	100	100
rocA		1-pyrroline-5-carboxylate dehydrogenase	100	100
ompR		response regulator OmpR	100	100
murB		putative UDP-N-acetylenolpyruvoylglucosamine reductase	100	100
group_7204		hypothetical protein	100	100
gsaB		putative glutamate-1-semialdehyde 2,1-aminomutase	100	100
norA		multidrug/H+ antiporter	100	100
nhaC_2		putative Na+/H+ antiporter	100	100
rpsC		30S ribosomal protein S3	100	100
mvaS		3-hydroxy-3-methylglutaryl coenzyme A synthase	100	100
group_7210		M24 family methionyl aminopeptidase	100	100
group_7211		putative ABC transporter permease	100	100
ftsA		putative cell division protein	100	100
nupC		Na+ dependent nucleoside transporter domain-containing protein	100	100
group_7214		MFS family major facilitator transporter, multidrug :cation symporter	100	100
sdaAB		L-serine dehydratase, iron-sulfur-dependent subunit beta	100	100
atpA_1		ATP synthase subunit alpha, AtpA	100	100
group_7217		bifunctional cystathionine gamma-lyase/gamma-synthase	100	100
cstR		modulator of heat shock repressor CtsR	100	100
fus		translational elongation factor G	100	100
group_7220		putative bifunctional signaling protein/50S ribosomal protein L9	100	100
hemH		ferrochelatase	100	100
group_7235		APC family amino acid-polyamine-organocation transporter	100	100
yycJ		metallo-beta-lactamase hydrolase	100	100
glyS		putative glycyl-tRNA synthetase	100	100
group_7238		ImpB/MucB/SamB family DNA-damage repair protein	100	100
coaBC		bifunctional phosphopantothenoylcysteine decarboxylase/phosphopantothenate--cysteine ligase	100	100
spxA		transcriptional regulator Spx	100	100
sppA		Putative signal peptide peptidase SppA	100	100
group_7244		nitroreductase family protein	100	100
rpl7AE		ribosomal protein L7AE family protein	100	100
luxB		Alkanal monooxygenase beta chain	100	100
rnc		putative ribonuclease III	100	100
group_7248		pyridine nucleotide-disulfide oxidoreductase	100	100
betI_1		HTH-type transcriptional regulator BetI	100	100
plsC		1-acyl-sn-glycerol-3-phosphate acyltransferase	100	100
group_7251		hypothetical protein	100	100
group_7252		putative flavin reductase	100	100
yhcR		two-component response regulator receiver protein	100	100
gmk		guanylate kinase	100	100
group_7255		ABC transporter ATP-binding protein	100	100
ctaA		cytochrome oxidase assembly protein	100	100
yojF		putative protein YojF	100	100
mtlA_1		PTS system mannitol-specific IIBC component	100	100
yjjP_1		Inner membrane protein YjjP	100	100
trkH		Trk family potassium (K+) transporter, membrane protein	100	100
pgk		phosphoglycerate kinase	100	100
yfhO_1		putative membrane protein YfhO	100	100
group_7263		hypothetical protein	100	100
group_7264		cystathionine beta-lyase aluminum resistance protein	100	100
group_7265		oxidoreductase	100	100
group_7266		binding-protein-dependent transport system inner membrane protein	100	100
sua5		yrdC/SUA5 multi-domain translation factor protein	100	100
pdhD_1		dihydrolipoamide dehydrogenase component of pyruvate dehydrogenase E3	100	100
ctrA		putative CTP synthase	100	100
cysK		cysteine synthase (o-acetylserine sulfhydrylase), CysK	100	100
prfA		peptide chain release factor RF1	100	100
kapB		kinase associated protein B	100	100
group_7273		coenzyme A disulfide reductase	100	100
tarF_2		glycerophosphotransferase, TarF	100	100
murQ		N-acetylmuramic acid 6-phosphate etherase	100	100
ileS		isoleucyl-tRNA synthetase	100	100
secY_1		Sec family Type I general secretory pathway preprotein translocase SecY_1	100	100
group_7304		ribonuclease M5	100	100
mnhB_1		monovalent cation antiporter-3, MnhB_1	100	100
clpQ		T01 family HslV component of HsIUV peptidase	100	100
fur		Ferric uptake regulation protein Fur	100	100
arlR		response regulator receiver	100	100
pheT		putative phenylalanyl-tRNA synthetase beta chain	100	100
group_7310		short chain dehydrogenase	100	100
hisC		histidinol-phosphate aminotransferase	100	100
dnaC		replicative DNA helicase DnaB	100	100
group_7313		SCP/PR1-like extracellular protein	100	100
rocD		ornithine--oxo-acid transaminase	100	100
ykoD_1		ABC superfamily ATP binding cassette transporter, ABC protein	100	100
mgtE		MgtE family magnesium (Mg2+)/cobalt (Co2+) transporter-E	100	100
pstS		phosphate ABC transporter periplasmic protein	100	100
acoA		2-oxoisovalerate dehydrogenase subunit alpha	100	100
pdhC		pyruvate dehydrogenase complex dihydrolipoyllysine-residue acetyltransferase	100	100
murZ		putative UDP-N-acetylglucosamine 1-carboxyvinyltransferase	100	100
mreC		cell shape determining protein MreC	100	100
tauB		ABC-type nitrate/sulfonate/bicarbonate transporter, TauB	100	100
proC		pyrroline-5-carboxylate reductase	100	100
metX		homoserine O-acetyltransferase	100	100
smbA		putative uridylate kinase	100	100
dapB		dihydrodipicolinate reductase	100	100
hemB		delta-aminolevulinic acid dehydratase	100	100
ureG		urease accessory protein UreG	100	100
group_7329		hypothetical protein	100	100
group_7330		RNAIII-activating protein TRAP	100	100
trpF		transcription termination/antitermination factor NusG	100	100
group_7332		lipopolysaccharide biosynthesis-related pr-like protein	100	100
recO		putative recombinational DNA repair protein (RecF pathway)	100	100
gntP_2		GntP family gluconate:proton (H+) symporter	100	100
group_7335		amino acid amidohydrolase	100	100
group_7336		DASS family divalent anion:sodium (Na+) symporter	100	100
group_7337		processing proteinase-like protein, pqqL	100	100
guaA		bifunctional GMP synthase/glutamine amidotransferase protein	100	100
cmk		cytidylate kinase	100	100
pbp2		glycosyl transferase family protein	100	100
gcvPB		glycine dehydrogenase subunit 2	100	100
thyA		thymidylate synthase	100	100
lcdH_1		L-carnitine dehydrogenase	100	100
rplQ		50S ribosomal protein L17	100	100
aldA		aldehyde dehydrogenase family protein	100	100
rplS		50S ribosomal protein L19	100	100
prfC		peptide chain release factor 3	100	100
tgt		queuine tRNA-ribosyltransferase	100	100
mtlA_2		phosphoenolpyruvate-dependent sugar phosphotransferase system, EIIA 2, MtlA_1	100	100
group_7350		thioesterase superfamily protein	100	100
sufC		ABC superfamily ATP binding cassette transporter, ABC protein	100	100
group_7352		nitrilase/cyanide hydratase and apolipoprotein N-acyltransferase	100	100
sstA		iron (Fe+3) ABC superfamily ATP binding cassette transporter, membrane protein	100	100
relA		GTP pyrophosphokinase, (p)ppGpp synthetase I, RelA	100	100
recD_1		exodeoxyribonuclease V subunit alpha	100	100
obgE		Spo0B-associated GTP-binding protein	100	100
group_7357		putative metalloprotease	100	100
fadB_1		3-hydroxyacyl-CoA dehydrogenase	100	100
mqo1		putative malate:quinone oxidoreductase 1	100	100
ahpF		alkyl hydroperoxide reductase, large subunit	100	100
rpsD		30S ribosomal protein S4	100	100
group_7362		maltose O-acetyltransferase	100	100
lig		DNA ligase (polydeoxyribonucleotide syntase)	100	100
capA_1		Capsule biosynthesis protein CapA	100	100
accA		acetyl-coenzyme A carboxylase carboxyl transferase subunit alpha	100	100
hemL		glutamate-1-semialdehyde aminotransferase	100	100
group_7367		putative esterase	100	100
tuf		translational elongation factor TU	100	100
group_7374		hypothetical protein	100	100
group_7375		PTS system trehalose-specific IIBC component	100	100
miaA		putative tRNA delta 2-isopentenylpyrophosphate transferase	100	100
group_7377		thiamine/molybdopterin biosynthesis ThiF/MoeB-like protein	100	100
purQ		putative phosphoribosylformylglycinamidine synthase I	100	100
group_7379		hypothetical protein	100	100
group_7380		putative ABC transporter ATP-binding protein	100	100
group_7381		hypothetical protein	100	100
ezrA		septation ring formation regulator	100	100
tcaR_1		teicoplanin resistance operon transcriptional regulator TcaR	100	100
recF		DNA repair and genetic recombination protein	100	100
mnhD_1		monovalent cation antiporter-3, MnhD_1	100	100
group_7386		ATP-dependent RNA helicase DEAD/DEAH box family protein	100	100
atpB_1		ATP synthase subunit beta, AtpB	100	100
murG		N-acetylglucosaminyl transferase, MurG	100	100
ftsZ		cell division protein FtsZ	100	100
mazG_1		nucleoside triphosphate pyrophosphohydrolase	100	100
rnpA		ribonuclease P	100	100
sodA		superoxide dismutase Mn/Fe family protein	100	100
pbp4		serine-type D-Ala-D-Ala carboxypeptidase	100	100
group_7394		amino acid ABC superfamily ATP binding cassette transporter, binding protein	100	100
mecA2		putative negative regulator of genetic competence	100	100
group_7396		GTP pyrophosphokinase	100	100
group_7397		putative short chain dehydrogenase	100	100
metE_2		5- methyltetrahydropteroyltriglutamate/homocysteine S-methyltransferase	100	100
trmE		tRNA modification GTPase TrmE	100	100
group_7400		PTS system glucose-specific IIBC component	100	100
tagG_1		teichoic acid ABC superfamily ATP binding cassette transporter, membrane protein	100	100
gcvPA		glycine dehydrogenase, subunit 1 (glycine cleavage system P protein)	100	100
group_7403		dihydroxyacetone kinase family protein	100	100
tyrA		prephenate dehydrogenase	100	100
group_7405		recombination and DNA strand exchange inhibitor protein	100	100
group_7406		phenylalanyl-tRNA synthetase subunit alpha	100	100
gatB		Aspartyl/glutamyl-tRNA amidotransferase subunit B	100	100
group_7408		ABC transporter ATP-binding protein	100	100
group_7409		putative P-loop ATPase/kinase	100	100
group_7410		putative 3-methyladenine DNA glycosylase	100	100
treC		alpha, alpha-phosphotrehalase	100	100
yhhQ		Queuosine precursor transporter	100	100
ftsH		cell-division protein (ATP-dependent Zn metallopeptidase)	100	100
group_7414		phosphotyrosine protein phosphatase	100	100
menA		DHNA-octaprenyltransferase	100	100
alaS		putative alanyl-tRNA synthetase	100	100
mnhE_2		CPA3 family monovalent cation:proton (H+) antiporter-3 subunit E	100	100
infC		translation initiation factor IF-3	100	100
tpi		triose-phosphate isomerase	100	100
group_7420		deoxynucleoside kinase	100	100
mutS		DNA mismatch repair protein MutS	100	100
rbgA		putative GTP-binding protein	100	100
group_7423		haloacid dehalogenase-like hydrolase	100	100
group_7424		N-succinyldiaminopimelate aminotransferase	100	100
yhaM		3'-5' exoribonuclease YhaM	100	100
aroC		chorismate synthase	100	100
group_7427		FAD-dependent oxidoreductase	100	100
lacB		galactose-6-phosphate isomerase LacB subunit	100	100
sat		Sulfate adenylyltransferase	100	100
tagD		glycerol-3-phosphate cytidylyltransferase	100	100
pitA		low-affinity inorganic phosphate transporter	100	100
group_7432		hypothetical protein	100	100
grpE		heat shock molecular chaperone protein	100	100
aiiB		metallo-beta-lactamase family protein	100	100
yhcS		two-component response regulator sensor protein, histidine kinase	100	100
ypfP		UDP-glucose diacylglycerol glucosyltransferase	100	100
group_7438		DL-methionine transporter ATP-binding subunit	100	100
sdaAA		L-serine dehydratase, iron-sulfur-dependent subunit alpha	100	100
group_7440		putative PEP-CTERM system TPR-repeat lipoprotein	100	100
hslU		putative ATP-dependent protease ATP-binding subunit	100	100
scpA		chromosome segregation and condensation protein ScpA	100	100
fadD		NRAMP family Mn2+/Fe2+ transporter	100	100
yoaB_1		Putative transporter YoaB	100	100
asnC		putative asparaginyl-tRNA synthetase	100	100
gpsB		cell division protein GpsB	100	100
topB		putative DNA topoisomerase	100	100
group_7448		APC family amino acid-polyamine-organocation transporter	100	100
rpoA		DNA-directed RNA polymerase subunit alpha	100	100
rsfS		Ribosomal silencing factor RsfS	100	100
adk		Nucleoside-triphosphate--adenylate kinase	100	100
group_7452		Peptidase family M20/M25/M40	100	100
luxS		autoinducer-2 production protein LuxS	100	100
group_7454		exonuclease	100	100
rplX		50S ribosomal protein L24	100	100
purL		putative phosphoribosylformylglycinamidine synthase II	100	100
group_7457		ABC superfamily ATP binding cassette transporter, ABC protein	100	100
ribH		6,7-dimethyl-8-ribityllumazine synthase	100	100
gerCC		iron (Fe3+) ABC superfamily ATP binding cassette transporter, membrane protein	100	100
queC		queuosine biosynthesis protein QueC	100	100
group_7461		secretory antigen	100	100
murI		putative glutamate racemase	100	100
group_7463		Putative phosphoesterase	100	100
group_7464		hypothetical protein	100	100
group_7465		aromatic amino acid transferase	100	100
group_7466		rhodanese domain sulfurtransferase	100	100
rpoC		DNA-directed RNA polymerase beta' chain protein	100	100
group_7468		hypothetical protein	100	100
pcrA		ATP-dependent DNA helicase, PcrA	100	100
brnQ_1		branched-chain amino acid permease, BrnQ_1	100	100
dnaB		chromosome replication initiation and membrane attachment protein	100	100
divIC		cell-division initiation protein	100	100
group_7473		hypothetical protein	100	100
group_7474		sodium/dicarboxylare symporter	100	100
group_7475		APC family amino acid-polyamine-organocation transporter	100	100
group_7476		hypothetical protein	100	100
ampA		cytosol aminopeptidase	100	100
uvrA_1		excision endonuclease subunit UvrA	100	100
galU		UTP--glucose-1-phosphate uridylyltransferase subunit GalU	100	100
group_7480		signal recognition particle protein	100	100
group_7481		pyridine nucleotide-disulfide oxidoreductase	100	100
recG		ATP-dependent DNA helicase RecG	100	100
groEL		co-chaperonin GroEL	100	100
group_7484		putative small primase-like protein (Toprim domain)	100	100
potB		binding-protein-dependent transport system inner membrane protein	100	100
mnhF_1		monovalent cation antiporter-3, MnhF_1	100	100
group_7487		metal-dependent phosphohydrolase	100	100
group_7488		hypothetical protein	100	100
gltT_3		DAACS family dicarboxylate/amino acid:sodium (Na+) or proton (H+) symporter	100	100
pdhA		putative pyruvate dehydrogenase E1 component subunit alpha	100	100
sepF		cell division-like FtsZ-interacting protein	100	100
group_7492		FtsW/RodA/SpoVE family cell division protein	100	100
plsX		glycerol-3-phosphate acyltransferase PlsX	100	100
group_7494		hypothetical protein	100	100
group_7495		deoxynucleoside kinase	100	100
udk		uridine kinase	100	100
tauA		ABC-type nitrate/sulfonate/bicarbonate transporter, TauA	100	100
yacP		putative protein YacP	100	100
lysA		diaminopimelate decarboxylase	100	100
argS		putative arginyl-tRNA synthetase	100	100
ribD		bifunctional pyrimidine reductase / riboflavin biosynthesis protein	100	100
polC		DNA polymerase III subunit alpha	100	100
gcvH		glycine cleavage system H protein	100	100
fabB		3-oxoacyl-(acyl carrier protein) synthase II	100	100
dnaN		DNA-directed DNA polymerase beta subunit, DnaN	100	100
group_7506		D-isomer specific 2-hydroxyacid dehydrogenase family protein	100	100
group_7507		Integral membrane protein interacts with FtsH-like protein	100	100
atpE		ATP synthase epsilon chain, AtpE	100	100
mnhC_2		CPA3 family monovalent cation:proton (H+) antiporter-3 subunit C	100	100
pth		putative peptidyl-tRNA hydrolase	100	100
murA		putative UDP-N-acetylglucosamine 1-carboxyvinyltransferase	100	100
metH_2		bifunctional homocysteine S-methyltransferase/5,10-methylenetetrahydrofolate reductase	100	100
dnaA		chromosomal replication initiator protein DnaA	100	100
bdbD		Disulfide bond formation protein D	100	100
group_7515		Oligoendopeptidase F	100	100
group_7516		calcineurin-like phosphoesterase	100	100
group_7517		general stress protein	100	100
group_7518		hypothetical protein	100	100
sdhB		putative succinate dehydrogenase iron-sulfur protein	100	100
nrdR		transcriptional regulator NrdR	100	100
proS		prolyl-tRNA synthetase	100	100
group_7522		glycosyl transferase family protein	100	100
ggt		gamma-glutamyltranspeptidase	100	100
opuCA		glycine betaine/choline ABC superfamily ATP binding cassette transporter, ABC protein	100	100
typA		small GTP-binding protein domain:GTP-binding protein TypA	100	100
mnhG_1		monovalent cation antiporter-3, MnhG_1	100	100
priA		primosomal protein N prime	100	100
mraY		phospho-N-acetylmuramoyl-pentapeptide- transferase	100	100
group_7537		metallo-beta-lactamase family protein	100	100
katE_1		catalase	100	100
xseA		putative exodeoxyribonuclease VII large subunit	100	100
group_7541		hypothetical protein	100	100
scrB		sucrose-6-phosphate hydrolase	100	100
paaD		putative metal-sulfur cluster biosynthetic enzyme, PaaD	100	100
group_7544		PTS system, glucose-specific IICBA component	100	100
pckA		phosphoenolpyruvate carboxykinase	100	100
group_7546		hypothetical protein	100	100
group_7547		hypothetical protein	100	100
group_7548		MFS family major facilitator transporter, chloramphenicol:cation symporter	100	100
fbpA		putative fibronectin/fibrinogen binding protein	100	100
fabZ		(3R)-hydroxymyristoyl-ACP dehydratase	100	100
group_7551		ABC superfamily ATP binding cassette transporter, binding protein	100	100
cls2		phospholipase D/Transphosphatidylase	100	100
smpB		putative tmRNA-binding protein	100	100
wecG		teichoic acid biosynthesis protein	100	100
group_7555		Putative 5'(3')-deoxyribonucleotidase	100	100
rsuA		ribosomal small subunit pseudouridine synthase A	100	100
ccpN		Transcriptional repressor CcpN	100	100
rplU		50S ribosomal protein L21	100	100
nusA		transcription termination-antitermination factor	100	100
dnaE		DNA-directed DNA polymerase III subunit alpha	100	100
group_7561		methyltransferase small domain-containing protein	100	100
group_7562		putative heme peroxidase	100	100
nirB		nitrite reductase, large subunit	100	100
mnhA		monovalent cation antiporter-3 subunit A, MnhA	100	100
frr		ribosome recycling factor	100	100
aroE		shikimate 5-dehydrogenase	100	100
clpX		ATP-dependent Clp protease ATP-binding subunit ClpX	100	100
norD		nitric oxide reductase activation protein NorD	100	100
group_7582		hypothetical protein	100	100
pdp		putative pyrimidine-nucleoside phosphorylase	100	100
rplK		50S ribosomal protein L11	100	100
arcB		putative ornithine carbamoyltransferase	100	100
group_7586		endoribonuclease L-PSP	100	100
carB		putative carbamoyl-phosphate synthase, pyrimidine-specific, large chain	100	100
mscL		large-conductance mechanosensitive channel	100	100
rpsB		30S ribosomal protein S2	100	100
group_7590		aerobactin biosynthesis protein, IucA/IucC family	100	100
pnpA		polynucleotide phosphorylase/polyadenylase	100	100
group_7592		alanine racemase	100	100
group_7593		xanthine/uracil permeases family protein	100	100
group_7594		hypothetical protein	100	100
rpoB		DNA-directed RNA polymerase subunit beta	100	100
ilvD_1		putative dihydroxy-acid dehydratase	100	100
hemD		uroporphyrinogen III synthase HEM4	100	100
gbsA_2		glycine betaine aldehyde dehydrogenase gbsA	100	100
group_7599		Nucleoid-associated protein	100	100
fecB_1		iron-dicitrate transporter substrate-binding subunit, FecB	100	100
lamB		LamB/YcsF family protein	100	100
group_7602		histone family protein DNA-binding protein HU	100	100
zapA		putative cell division protein, ZapA	100	100
group_7604		hypothetical protein	100	100
group_7605		MscS family small conductance mechanosensitive ion channel protein	100	100
group_7606		hypothetical protein	100	100
group_7607		putative 2-heptaprenyl-1,4-naphthoquinone methyltransferase	100	100
group_7608		aldo/keto reductase	100	100
azo1		putative FMN-dependent NADPH-azoreductase	100	100
recJ		putative single-stranded-DNA-specific exonuclease	100	100
cysH		Phosphoadenosine phosphosulfate reductase	100	100
group_7612		hypothetical protein	100	100
vraR		LuxR family two component transcriptional regulator	100	100
group_7614		dihydroxyacetone kinase, DhaL subunit	100	100
kdtB		lipopolysaccharide core biosynthesis protein KdtB	100	100
accC_2		acetyl-CoA carboxylase biotin carboxylase subunit, AccC_1	100	100
group_7617		ABC superfamily ATP binding cassette transporter, ABC protein	100	100
gntK_1		putative gluconokinase	100	100
pknB		non-specific serine/threonine protein kinase	100	100
group_7620		FtsK/SpoIIIE (DNA translocase stage III) family protein	100	100
recR		putative recombination protein	100	100
tal		putative translaldolase	100	100
larE		Pyridinium-3,5-biscarboxylic acid mononucleotide sulfurtransferase	100	100
lexA		DNA damage-inducible repressor	100	100
suhB		inositol monophosphatase family protein	100	100
group_7627		iron-dependent repressor	100	100
purN_1		putative phosphoribosylglycinamide formyltransferase	100	100
group_7629		hypothetical protein	100	100
group_7630		glycoprotease	100	100
group_7631		putative transcriptional regulatory protein	100	100
dltC		D-alanine-activating enzyme/D-alanine-D-alanyl, dltC protein	100	100
rpiA		ribose 5-phosphate isomerase	100	100
group_7634		APC family amino acid-polyamine-organocation transporter	100	100
pykA		pyruvate kinase	100	100
kgd		oxoglutarate dehydrogenase (succinyl-transferring) E1	100	100
trpE		putative anthranilate synthase component I	100	100
agrA		autoinducer sensor protein response regulator protein	100	100
panK		pantothenate kinase	100	100
group_7640		ABC superfamily ATP binding cassette transporter, ABC protein	100	100
glpK		glycerol kinase	100	100
thiE		putative thiamine-phosphate pyrophosphorylase	100	100
hxlA_1		3-hexulose-6-phosphate synthase	100	100
rpmA		50S ribosomal protein L27	100	100
brnQ_2		branched-chain amino acid transport protein	100	100
gyrA		DNA topoisomerase (ATP-hydrolyzing) subunit A, GyrA	100	100
group_7647	metB_1	bifunctional cystathionine gamma-lyase/gamma-synthase	100	100
ispA		putative geranyltranstransferase	100	100
group_7649		MarR family transcriptional regulatory protein	100	100
merP		MerTP family mercury (Hg2+) permease, binding protein MerP	100	100
capB		Capsule biosynthesis protein CapB	100	100
disA		checkpoint controller nucleotide-binding protein	100	100
group_7653		hypothetical protein	100	100
fhuD_4		iron (Fe+3) ABC superfamily ATP binding cassette transporter, binding protein	100	100
group_7655		nitrogen-fixing NifU domain-containing protein	100	100
group_7656		hypothetical protein	100	100
group_7657		hypothetical protein	100	100
lplA2		lipoate-protein ligase A family protein	100	100
hit		HIT family hydrolase	100	100
cysJ_1		sulfite reductase (NADPH) flavoprotein alpha-component	100	100
group_7661		cation diffusion facilitator family transporter	100	100
group_7662		putative acetyltransferase	100	100
amoA		putative ammonia monooxygenase	100	100
group_7664		urease accessory protein UreD	100	100
msbA_2		Lipid A export ATP-binding/permease MsbA	100	100
group_7666		transcriptional regulator MarR family protein	100	100
atpD		ATP synthase subunit delta	100	100
purF		putative amidophosphoribosyltransferase precursor	100	100
ahpC		alkyl hydroperoxide reductase subunit C	100	100
yqfL_1		Putative pyruvate, phosphate dikinase regulatory protein	100	100
group_7671		DNA recombination-mediator protein	100	100
group_7672		hypothetical protein	100	100
tyrS		tyrosyl-tRNA synthetase, TyrS	100	100
hutU		urocanate hydratase	100	100
zupT		Zinc transporter ZupT	100	100
def2		putative polypeptide deformylase	100	100
group_7677		hypothetical protein	100	100
group_7678		fatty acid-binding protein, DegV family	100	100
osmC_1		osmotically inducible protein OsmC	100	100
murF		putative UDP-N-acetylmuramoylalanyl-D-glutamyl-2, 6-diaminopimelate-- D-alanyl-D-alanyl ligase	100	100
group_7681		luciferase-like monooxygenase	100	100
gluP		peptidase, rhomboid family protein	100	100
mnhD_2		CPA3 family monovalent cation:proton (H+) antiporter-3 subunit D	100	100
purE		putative phosphoribosylaminoimidazole carboxylase catalytic subunit	100	100
thiI		thiamine biosynthesis protein ThiI	100	100
lrgB_2		putative murein hydrolase subunit LrgB_1	100	100
mnhF_2		CPA3 family monovalent cation:proton (H+) antiporter-3 subunit F	100	100
group_7690		diguanylate cyclase GGDEF domain protein	100	100
fhs		formyltetrahydrofolate synthetase	100	100
group_7692		Mn2+/Fe2+ transporter NRAMP family protein	100	100
group_7693		DNA-directed DNA polymerase I	100	100
group_7694		putative transporter	100	100
argG		putative argininosuccinate synthase	100	100
dltD		D-alanine lipoteichoic acid and wall teichoic acid esterification secreted protein	100	100
group_7697		phosphotransferase family protein	100	100
hemA		glutamyl-tRNA reductase	100	100
group_7699		single-stranded DNA-binding protein	100	100
group_7700		hypothetical protein	100	100
dps		putative non-heme iron-containing ferritin	100	100
potA		putrescine/spermidine ABC transporter ATPase	100	100
group_7703		hypothetical protein	100	100
group_7704		tetrapyrrole (corrin/porphyrin) methylase	100	100
rbsK		putative ribokinase	100	100
fpg		formamidopyrimidine-DNA glycosidase	100	100
group_7707		major facilitator superfamily transporter	100	100
tdk		putative thymidine kinase	100	100
group_7709		glucosamine-6-phosphate deaminase	100	100
group_7710		GNAT family acetyltransferase	100	100
argH		putative argininosuccinate lyase	100	100
group_7712		putative dynamin family protein	100	100
galT		Galactose-1-phosphate uridylyltransferase	100	100
group_7714		NUDIX family hydrolase	100	100
trpD		anthranilate phosphoribosyltransferase	100	100
group_7716		carbohydrate kinase	100	100
hprK		HPr(Ser) kinase/phosphatase	100	100
mnh_A1		monovalent cation/H+ antiporter subunit A, MnhA_1	100	100
group_7719		hypothetical protein	100	100
group_7720		ABC superfamily ATP binding cassette transporter, ABC protein	100	100
bshC		Putative cysteine ligase BshC	100	100
dtd		D-tyrosyl-tRNA (Tyr) deacylase	100	100
fadB_2		3-hydroxyacyl-CoA dehydrogenase	100	100
group_7724		putative methyltransferase	100	100
cobI		Mg2+ transporter protein, CorA family protein	100	100
group_7726		iron (Fe3+) ABC superfamily ATP binding cassette transporter, binding protein	100	100
pcp		C15 family pyroglutamyl-peptidase I	100	100
alr2		alanine racemase family protein	100	100
fmhA		FemAB family peptidoglycan biosynthesis protein	100	100
group_7730		O-acetyltransferase	100	100
pfpI_1		intracellular protease	100	100
group_7732		haloacid dehalogenase-like hydrolase	100	100
yhaH_1		Inner membrane protein YhaH	100	100
group_7735		hypothetical protein	100	100
group_7736		hypothetical protein	100	100
ndhF		putative NADH-Ubiquinone/plastoquinone (complex I) protein	100	100
purD		phosphoribosylamine--glycine ligase PurD	100	100
group_7739		branched-chain amino acid transport system II carrier protein	100	100
apt		adenine phosphoribosyl transferase	100	100
group_7741		hypothetical protein	100	100
tcaB		MFS family major facilitator transporter, teicoplanin:cation symporter	100	100
group_7743		hypothetical protein	100	100
div1b		putative cell division protein	100	100
caiA		acyl-CoA dehydrogenase	100	100
rluA		RluA, Pseudouridylate synthases, 23S RNA-specific	100	100
group_7747		hypothetical protein	100	100
group_7748		phosphocarrier protein Hpr	100	100
nhaP		K(+)/H(+) antiporter NhaP	100	100
aroA		3-phosphoshikimate 1-carboxyvinyltransferase	100	100
group_7751		hypothetical protein	100	100
moaE		Molybdopterin synthase catalytic subunit, MoaE	100	100
group_7753		hypothetical protein	100	100
group_7754		LysR family transcriptional regulator	100	100
group_7755		hypothetical protein	100	100
engB		ribosome biogenesis GTP-binding protein YsxC	100	100
scpB		Putative transcriptional regulators (Ypuh-like)	100	100
pstB		phosphate ABC superfamily ATP binding cassette transporter, ABC protein	100	100
tsf		translation elongation factor Ts	100	100
graS		sensor histidine kinase, GraS	100	100
purM		putative phosphoribosylformylglycinamidine cyclo-ligase	100	100
fbaA		putative tagatose-bisphosphate aldolase	100	100
group_7763		O-succinylbenzoic acid--CoA ligase	100	100
pyrD		putative dihydroorotate dehydrogenase	100	100
ada		methylated-DNA--protein-cysteine methyltransferas	100	100
larC		Pyridinium-3,5-bisthiocarboxylic acid mononucleotide nickel insertion protein	100	100
yhbY		RNA-binding protein YbhY	100	100
group_7768		metal-dependent hydrolase	100	100
group_7769		hypothetical protein	100	100
trmU		tRNA (5-methyl aminomethyl-2-thiouridylate)-methyltransferase	100	100
group_7771		allophanate hydrolase subunit 1	100	100
group_7772		hypothetical protein	100	100
clpP		ATP-dependent Clp protease proteolytic subunit	100	100
group_7774		hypothetical protein	100	100
group_7775		hypothetical protein	100	100
thrC		threonine synthase	100	100
purS		phosphoribosylformylglycinamidine synthase subunit PurS	100	100
group_7779		nitroreductase family protein	100	100
yfbB		acyl-CoA thioester hydrolase	100	100
cbiO_1		cobalt transporter ATP-binding subunit	100	100
group_7782		undecaprenyl phosphate 4-deoxy-4-formamido-L-arabinose transferase	100	100
gltC_1		transcriptional activator of glutamate synthase operon	100	100
group_7784		class I and II aminotransferase	100	100
truA		putative tRNA pseudouridine synthase	100	100
group_7786		fructosamine kinase	100	100
ispE		4-diphosphocytidyl-2-C-methyl-D-erythritol kinase	100	100
moaC		putative molybdenum cofactor biosynthesis protein C	100	100
cutC		Copper homeostasis protein CutC	100	100
scrR		sucrose operon repressor	100	100
ilvB		acetolactate synthase large subunit	100	100
group_7792		putative small heat shock protein	100	100
group_7793		site-specific DNA-methyltransferase (adenine-specific)	100	100
uspA_3		universal stress protein	100	100
folP		dihydropteroate synthase chain A synthetase	100	100
mutL		DNA mismatch repair protein MutL	100	100
group_7797		NhaC family sodium:proton (Na+:H+) antiporter	100	100
betT_2		choline transport protein BetT	100	100
group_7799		GNAT family acetyltransferase	100	100
group_7800		putative cell-division initiation protein	100	100
group_7801		hypothetical protein	100	100
group_7802		hypothetical protein	100	100
group_7803		iron-sulfur cluster biosynthesis protein	100	100
group_7804		hypothetical protein	100	100
group_7805		alpha-glucosyltransferase	100	100
mqo2_2		putative malate:quinone oxidoreductase 2	100	100
group_7807		protein phosphatase 2C domain-containing protein	100	100
group_7808		DNA integration/recombination/invertion protein	100	100
group_7809		acetyltransferase (GNAT) family protein	100	100
group_7810		nitroreductase family protein	100	100
group_7811		acetyltransferase	100	100
mtlD		putative mannitol-1-phosphate 5-dehydrogenase	100	100
dltA		D-alanine-activating enzyme/D-alanine-D-alanyl, dltA protein	100	100
group_7814		glyoxalase/bleomycin resistance protein/dioxygenase superfamily protein	100	100
xpaC		5-bromo-4-chloroindolyl phosphate hydrolase	100	100
rsbW		anti-sigma-B factor, serine-protein kinase	100	100
group_7817		Gluconeogenesis factor	100	100
group_7818		hypothetical protein	100	100
rpe		ribulose-phosphate 3-epimerase	100	100
lspA		lipoprotein signal peptidase	100	100
rpoZ		DNA-directed RNA polymerase subunit omega	100	100
yfiA		sigma 54 modulation protein/ribosomal protein S30EA	100	100
truB		putative tRNA pseudouridine synthase B	100	100
group_7824		hypothetical protein	100	100
group_7825		hypothetical protein	100	100
atpC		ATP synthase subunit C, AtpC	100	100
group_7827		ABC superfamily ATP binding cassette transporter, binding protein	100	100
group_7828		zinc-binding alcohol dehydrogenase	100	100
hutG		formiminoglutamase	100	100
rpsO		30S ribosomal protein S15	100	100
group_7831	fabG_2	3-oxoacyl-ACP reductase	100	100
group_7832		putative soluble hydrogenase subunit	100	100
oppA		oligopeptide ABC superfamily ATP binding cassette transporter, binding protein	100	100
cysC		putative adenylyl-sulfate kinase	100	100
group_7835		long-chain-fatty-acid--CoA ligase	100	100
tpx		thiol peroxidase	100	100
rpsQ		30S ribosomal protein S17	100	100
pcrB		putative glycerol-1-phosphate prenyltransferase	100	100
group_7839		hypothetical protein	100	100
group_7840		HAD-superfamily hydrolase	100	100
potC		binding-protein-dependent transport system inner membrane protein	100	100
group_7842		Protein SprT-like protein	100	100
group_7843		bifunctional 3-deoxy-7-phosphoheptulonate synthase/chorismate mutase	100	100
fdaB		fructose-bisphosphate aldolase	100	100
pgsA		putative CDP-diacylglycerol--glycerol-3-phosphate 3-phosphatidyltransferase	100	100
recX		recombination regulator RecX	100	100
ansA		Alpha/beta hydrolase fold-3 domain-containing protein	100	100
dapA		dihydrodipicolinate synthase	100	100
fadA		putative acyl-CoA acetyltransferase FadA	100	100
hpt		hypoxanthine-guanine phosphoribosyltransferase	100	100
rpmC		50S ribosomal protein L29	100	100
nadE		NH(3)-dependent NAD+ synthetase	100	100
group_7853		cytochrome ubiquinol oxidase	100	100
group_7854		hypothetical protein	100	100
group_7855		acetyltransferase (GNAT) family protein	100	100
gpm		2,3-bisphosphoglycerate-dependent phosphoglycerate mutase	100	100
rbn		Ribonuclease BN	100	100
group_7858		hypothetical protein	100	100
ackA		acetate kinase	100	100
group_786	fhuD_1	ferrichrome ABC superfamily ATP binding cassette transporter, binding protein	100	100
group_7860		iron compound ABC transporter permease	100	100
group_7861		putative transcriptional regulator	100	100
group_7862		toxin regulatory protein	100	100
isaB_3		immunodominant antigen B	100	100
group_7864		hypothetical protein	100	100
addB		ATP-dependent nuclease subunit B	100	100
group_7866		hypothetical protein	100	100
group_7867		putative cell-wall binding lipoprotein, YkyA	100	100
holB		DNA polymerase III subunit delta'	100	100
group_7869		phage infection protein	100	100
group_7870		putative GIY-YIG nuclease	100	100
mepR		mepA/mepB repressor and autoregulator	100	100
group_7872		short chain acyl-CoA dehydrogenase	100	100
group_7873		fructokinase	100	100
group_7874		NAD dependent epimerase/dehydratase familyprotein	100	100
bacA		bacitracin resistance protein, undecaprenyl pyrophosphate phosphatase	100	100
srtA		sortase A transpeptidase	100	100
slyA_2		transcriptional regulator SlyA	100	100
mntH		NRAMP family Mn2+/Fe2+ transporter	100	100
pyrR		bifunctional protein pyrimidine operon regulatory protein/uracil phosphoribosyltransferase, PyrR	100	100
rpsP		30S ribosomal protein S16	100	100
xynA		TM2 domain containing membrane protein+B7201	100	100
alr		alanine racemase 1	100	100
group_7883		D-isomer specific 2-hydroxyacid dehydrogenase family protein	100	100
group_7884		hypothetical protein	100	100
budA1		alpha-acetolactate decarboxylase	100	100
ricR_2		Copper-sensing transcriptional repressor RicR	100	100
group_7887		M24B family Xaa-Pro dipeptidase	100	100
hisI		bifunctional phosphoribosyl-AMP cyclohydrolase/phosphoribosyl-ATP pyrophosphatase	100	100
panC		putative pantoate--beta-alanine ligase	100	100
group_7890		hemolysin III channel protein	100	100
nikD		ABC-type dipeptide/oligopeptide/nickel transporter, ATPase component 2	100	100
ftn		ferritin	100	100
opuCC_2		glycine betaine/L-proline ABC superfamily ATP binding cassette transporter, binding protein	100	100
group_7894		hypothetical protein	100	100
group_7895		hypothetical protein	100	100
oxaI_2		OxaI/YidC membrane insertion protein	100	100
fecB_2		iron-dicitrate transporter substrate-binding subunit, FecB	100	100
ilvA_1		threonine dehydratase biosynthetic, IlvA_1	100	100
hutH		histidine ammonia-lyase	100	100
group_7900		Alkaline shock protein 23	100	100
group_7901		membrane protein	100	100
argC		putative N-acetyl-gamma-glutamyl-phosphate reductase	100	100
group_7903		hypothetical protein	100	100
group_7904		hypothetical protein	100	100
group_7905		ABC superfamily ATP binding cassette transporter, binding protein	100	100
pheA		putative prephenate dehydratase	100	100
cysE		serine O-acetyltransferase	100	100
mreD		cell shape determining protein MreD	100	100
nasF		tetrapyrrole (corrin/porphyrin) methylase family protein	100	100
rimP		Ribosome maturation factor RimP	100	100
capD		NAD dependent epimerase/dehydratase family protein	100	100
miaB		(dimethylallyl)adenosine tRNA methylthiotransferase	100	100
group_7913		alcohol dehydrogenase zinc-binding type 1	100	100
bcr_1		MFS family major facilitator transporter, bicyclomycin:cation symporter	100	100
group_7915		hypothetical protein	100	100
ribA		bifunctional 3,4-dihydroxy-2-butanone-4-phosphate synthase/GTP cyclohydrolase II	100	100
murE		UDP-N-acetylmuramoyl-L-alanyl-D-glutamate--2, 6-diaminopimelate ligase	100	100
group_7918		site-specific DNA-methyltransferase (adenine-specific)	100	100
moaD		Mmolybdopterin converting factor, subunit 1	100	100
cdd		cytidine deaminase	100	100
mnhB_2		CPA3 family monovalent cation:proton (H+) antiporter-3 subunit B	100	100
rimL		GNAT family acetyltransferase	100	100
group_7923		putative zinc peptidase	100	100
group_7924		hypothetical protein	100	100
group_7925		putative flavoprotein	100	100
pepA1		M42 family glutamyl aminopeptidase	100	100
group_7927		phosphosugar-binding transcriptional regulator, RpiR family	100	100
group_7928		sodium:neurotransmitter symporter family protein	100	100
terC		membrane protein TerC	100	100
tag		DNA-3-methyladenine glycosylase I	100	100
ruvA		crossover junction endodeoxyribonuclease	100	100
glcU		DMT superfamily drug/metabolite transporter	100	100
group_7933		hypothetical protein	100	100
lrgB_1		antiholin-like protein LrgB	100	100
odhB		dihydrolipoamide succinyltransferase E2 component of 2-oxoglutarate dehydrogenase complex	100	100
group_7936		Formate/nitrite transporter family protein	100	100
fdhD		formate dehydrogenase accessory protein	100	100
group_7938		hypothetical protein	100	100
group_7939		phosphoesterase, PA-phosphatase-like protein	100	100
groES		co-chaperonin GroES	100	100
mobA		putative molybdopterin-guanine dinucleotide biosynthesis protein A	100	100
addA		ATP-dependent nuclease subunit A	100	100
group_7943		acyl-CoA thioester hydrolase	100	100
group_7944		putative RNA methyltransferase	100	100
group_7945		NhaC family sodium:proton (Na+:H) antiporter	100	100
mshD		Mycothiol acetyltransferase	100	100
rplI		50S ribosomal protein L9	100	100
mvaK2		phosphomevalonate kinase	100	100
group_7949		hypothetical protein	100	100
infA		translation initiation factor IF-1	100	100
group_7951		thioesterase	100	100
group_7952		hypothetical protein	100	100
group_7953		hypothetical protein	100	100
group_7954		hypothetical protein	100	100
group_7955		luciferase-like monooxygenase	100	100
pepT		M20 family peptidase T	100	100
group_7957		hypothetical protein	100	100
hutI		putative imidazolonepropionase	100	100
fes		esterase	100	100
crr		phosphotransferase system glucose-specific IIA component	100	100
panB		putative 3-methyl-2-oxobutanoate hydroxymethyltransferase	100	100
rplW		50S ribosomal protein L23	100	100
msrA		methionine sulfoxide reductase A, MsrA	100	100
group_7964		hypothetical protein	100	100
group_7965		hypothetical protein	100	100
group_7966		hypothetical protein	100	100
group_7967		hypothetical protein	100	100
group_7968		hypothetical protein	100	100
bglA_1		glycoside hydrolase	100	100
arg_1		arginase	100	100
ahrC		arginine repressor	100	100
hisB		putative imidazoleglycerol-phosphate dehydratase	100	100
mazG_2		nucleoside triphosphate pyrophosphohydrolase	100	100
group_7974		adenylate cyclase	100	100
rpsF		30S ribosomal protein S6	100	100
sutR_1		HTH-type transcriptional regulator SutR	100	100
vraA		long chain fatty acid CoA ligase, VraA	100	100
rnhB		putative ribonuclease HII	100	100
glnR		MerR family transcriptional regulator	100	100
trpG		anthranilate synthase, glutamine amidotransferase, component II	100	100
group_7981		hypothetical protein	100	100
ykoC_2		Putative HMP/thiamine permease protein YkoC	100	100
group_7983		metal dependent phosphohydrolase	100	100
group_7984		hypothetical protein	100	100
nagB_1		glucosamine/galactosamine-6-phosphate isomerase	100	100
group_7986		glycoside hydrolase family protein	100	100
thiM		hydroxyethylthiazole kinase	100	100
glxK		glycerate kinase	100	100
group_7989		Exonuclease, RNase T and DNA polymerase III	100	100
group_7990		putative lysine decarboxylase	100	100
group_7991		hypothetical protein	100	100
acrA		transcriptional regulator, AcrR	100	100
gvpP		gas vesicle protein	100	100
group_7994		tRNA-specific adenosine deaminase	100	100
yrrB		TPR repeat-containing protein YrrB	100	100
group_7996		hypothetical protein	100	100
group_7997		hypothetical protein	100	100
est		carboxyesterase -like protein	100	100
acsA2		AMP-dependent synthetase and ligase	100	100
rnhC		ribonuclease HIII	100	100
group_8001		short chain dehydrogenase	100	100
group_8002		putative G3E family GTPase	100	100
crcB_2		camphor resistance protein CrcB_1	100	100
group_8004		hypothetical protein	100	100
group_8005		allophanate hydrolase subunit 1	100	100
group_8006		hypothetical protein	100	100
group_8007		lytic regulatory protein	100	100
group_8008		putative prolyl-tRNA synthetase	100	100
group_8009		transcriptional regulator	100	100
group_8010		Ig-like domain (group 3) protein	100	100
cysM		Cystathionine beta-synthase, CysM	100	100
group_8012		hypothetical protein	100	100
group_8013		putative acetyltransferase	100	100
group_8014		cell envelope transcriptional attenuator	100	100
group_8015		putative lipid kinase	100	100
group_8016		hypothetical protein	100	100
purK		phosphoribosylaminoimidazole carboxylase ATPase subunit	100	100
group_8018		ABC transporter permease	100	100
modB		molybdenum (Mo2+) ABC superfamily ATP binding cassette transporter, membrane protein	100	100
group_8020		polyribonucleotide nucleotidyltransferase	100	100
uspA_2		universal stress protein	100	100
mrcB		membrane carboxypeptidase	100	100
yjeE		putative ATPase	100	100
gcvT		aminomethyltransferase (glycine cleavage system T protein)	100	100
aroD		3-dehydroquinate dehydratase	100	100
ctsR		class III stress genes transcriptional repressor	100	100
group_8027		cobalt ABC transporter permease	100	100
rpsJ		30S ribosomal protein S10	100	100
rplR		50S ribosomal protein L18	100	100
comEA		competence protein ComEA	100	100
group_8031		thioredoxin family protein	100	100
thiD		putative phosphomethylpyrimidine kinase	100	100
group_8033		hypothetical protein	100	100
group_8034		GntR family transcriptional regulator	100	100
gatC		bifunctional aspartyl/glutamyl-tRNA amidotransferase subunit C	100	100
phoA		alkaline phosphatase PhoA	100	100
dapD		tetrahydrodipicolinate N-acetyltransferase	100	100
fabD		putative malonyl CoA-acyl carrier protein transacylase	100	100
galM		aldose 1-epimerase	100	100
ldh_3		L-lactate dehydrogenase	100	100
group_8041		membrane-flanked domain-containing protein	100	100
group_8042		fructose operon transcriptional repressor	100	100
phoR		alkaline phosphatase synthesis sensor protein PhoR	100	100
rplV		50S ribosomal protein L22	100	100
arsC1		putative arsenate Reductase (ArsC) family protein	100	100
group_8046		hypothetical protein	100	100
hisS		histidyl-tRNA synthetase	100	100
group_8048	yjjP_1	hypothetical protein	100	100
group_8049		hypothetical protein	100	100
group_8050		hypothetical protein	100	100
group_8051		AsnC family transcriptional regulator	100	100
isaA_2		putative transglycosylase IsaA	100	100
group_8053		L-lactate permease	100	100
group_8054		hypothetical protein	100	100
group_8055		oxidoreductase, aldo/keto reductase family	100	100
fabI		enoyl-acyl-carrier-protein reductase, FabI	100	100
group_8057		hypothetical protein	100	100
rbsD		ribose ABC superfamily ATP binding cassette transporter, membrane protein	100	100
group_8059		hypothetical protein	100	100
group_8060		hypothetical protein	100	100
tagX		teichoic acid biosynthesis protein X	100	100
group_8062		ABC superfamily ATP binding cassette transporter, ABC protein	100	100
group_8063		bifunctional pyrazinamidase/nicotinamidase	100	100
group_8064		membrane-flanked domain-containing protein	100	100
group_8065		putative 3-oxoacyl-acyl carrier protein reductase	100	100
group_8066		hypothetical protein	100	100
group_8067		hypothetical protein	100	100
group_8068		hypothetical protein	100	100
dnaI		putative primosomal protein	100	100
nifU		Fe-S cluster assembly protein	100	100
vraB		acetyl-CoA C-acetyltransferase VraB	100	100
group_8072		Mn2+/Fe2+ transporter NRAMP family protein	100	100
group_8073		hypothetical protein	100	100
group_8074		hypothetical protein	100	100
group_8075		haloacid dehalogenase-like hydrolase	100	100
group_8076		hypothetical protein	100	100
mazF		Toxin MazF	100	100
znuC		zinc ABC transporter	100	100
ykoD_2		ABC superfamily ATP binding cassette transporter, ABC protein	100	100
metB_1		bifunctional cystathionine gamma-lyase/gamma-synthase	100	100
group_8081		hypothetical protein	100	100
gph		Phosphoglycolate phosphatase	100	100
group_8083		metal-dependent phosphohydrolase, HD family	100	100
ksgA		dimethyladenosine transferase	100	100
group_8085		2-nitropropane dioxygenase	100	100
argB		acetylglutamate kinase	100	100
group_8087		hypothetical protein	100	100
sutR_2		HTH-type transcriptional regulator SutR	100	100
bcp		alkyl hydroperoxide reductase	100	100
group_8090		aerobactin biosynthesis protein, IucA/IucC family	100	100
group_8091		hypothetical protein	100	100
group_8092		pyridine nucleotide-disulfide reductase	100	100
group_8093		exopolyphosphatase-like protein	100	100
group_8094		dihydroxyacetone kinase family protein	100	100
lpdA		dihydrolipoamide dehydrogenase	100	100
group_8096		hypothetical protein	100	100
ccpA_2		global transcriptional regulator, catabolite control protein A	100	100
ureE		urease accessory protein UreE	100	100
group_8099		hypothetical protein	100	100
group_8100		hypothetical protein	100	100
group_8101		hypothetical protein	100	100
group_8102		DeoR family transcriptional regulator	100	100
group_8103		hypothetical protein	100	100
dgkA		diacylglycerol kinase	100	100
sarV		staphylococcal accessory regulator family protein	100	100
group_8106		hemin ABC superfamily ATP binding cassette transporter, permease component	100	100
group_8107		hypothetical protein	100	100
group_8108		hypothetical protein	100	100
licB		Lichenan-specific phosphotransferase enzyme IIB component	100	100
acuA		acetoin dehydrogenase-like protein	100	100
group_8111		esterase/lipase	100	100
group_8112		alpha/beta hydrolase	100	100
holA		DNA polymerase III subunit delta	100	100
recA		recombination protein RecA	100	100
group_8115		GNAT family acetyltransferase	100	100
isdI		heme-degrading monooxygenase IsdI	100	100
group_8117		hypothetical protein	100	100
group_8118		GAF domain-containing protein	100	100
group_8119		luciferase family oxidoreductase	100	100
putP_1		SSS family solute:sodium (Na+)/proline symporter	100	100
glcK		putative glucokinase, ROK family	100	100
group_8122		hypothetical protein	100	100
lytA		mannosyl-glycoprotein endo-beta-N-acetylglucosaminidase	100	100
group_8124		peptide methionine sulfoxide reductase	100	100
group_8125		ABC superfamily ATP binding cassette transporter, membrane protein	100	100
group_8126		C4-dicarboxylate anaerobic carrier	100	100
glpF		MIP family major intrinsic protein channel protein	100	100
group_8128		response regulator	100	100
group_8129		3-carboxy-cis,cis-muconate lactonizing enzyme	100	100
group_8130		TetR family transcriptional regulator	100	100
nrdG		anaerobic ribonucleoside-triphosphate reductase activating protein	100	100
group_8132		hypothetical protein	100	100
ychF		GTP-dependent nucleic acid-binding protein EngD	100	100
group_8134		hypothetical protein	100	100
argJ		bifunctional ornithine acetyltransferase/N-acetylglutamate synthase	100	100
ykoC_1		ABC superfamily ATP binding cassette transporter, membrane protein	100	100
group_8138		hypothetical protein	100	100
group_8139		hypothetical protein	100	100
group_8140		hypothetical protein	100	100
gpsA		NAD(P)H-dependent glycerol-3-phosphate dehydrogenase	100	100
group_8142		hypothetical protein	100	100
trpA		tryptophan synthase subunit alpha	100	100
group_8144		modification methylase HemK family protein	100	100
rsgA		ribosome small subunit-dependent GTPase A	100	100
crcB_1		camphor resistance protein CrcB	100	100
pyrB		aspartate carbamoyltransferase catalytic subunit	100	100
asd		aspartate semialdehyde dehydrogenase	100	100
yutD		putative protein YutD	100	100
group_8150		oxidoreductase, aldo/keto reductase family	100	100
group_8151		putative flavodoxin	100	100
group_833		putative bacteriophage CI repressor	100	100
yxeA		putative protein YxeA	100	100
ydhR		Putative monooxygenase YdhR	100	100
group_986		hypothetical protein	100	100
group_991		putative cyclase enzyme	100	100
group_1012		hypothetical protein	100	99.0385
nhaC_1		putative Na+/H+ antiporter	100	99.0385
group_1134		aminobenzoyl-glutamate transport protein	99.2188	100
isaB_4		immunodominant antigen B	99.2188	100
group_1147		luciferase-like monooxygenase	99.2188	100
group_1160		tRNA-Lys(ttt)	99.2188	100
group_1296		hypothetical protein	99.2188	100
group_1330		hypothetical protein	99.2188	100
group_1334		N-acetylmuramoyl-L-alanine amidase	99.2188	100
group_1470		5-formyltetrahydrofolate cyclo-ligase	99.2188	100
rluA1		RluD subfamily ribosomal large subunit pseudouridine synthase	99.2188	100
group_1493		hypothetical protein	99.2188	100
group_1494		hypothetical protein	99.2188	100
cetB		2-epi-5-epi-valiolone epimerase	99.2188	100
group_1555		hypothetical protein	100	99.0385
group_1556		hypothetical protein	100	99.0385
qoxA		putative quinol oxidase polypeptide II precursor	100	99.0385
putP_2		SSS family solute:sodium (Na+)/proline symporter	99.2188	100
group_1732		bifunctional AraC family transcriptional regulator/xylan 1,4-beta-xylosidase	99.2188	100
group_1764		hypothetical protein	99.2188	100
group_1767		peptidoglycan hydrolysis related protein	99.2188	100
group_1808		hypothetical protein	99.2188	100
tetR		TetR family transcriptional regulator	100	99.0385
group_1870		FNT family formate-nitrite transporter	100	99.0385
group_1880		hypothetical protein	99.2188	100
queA		S-adenosylmethionine--tRNA ribosyltransferase-isomerase	99.2188	100
comGF		Competence protein ComGF-like protein	99.2188	100
recN		putative DNA repair protein	99.2188	100
group_2117		serine protease	99.2188	100
group_2129		hypothetical protein	99.2188	100
rpsN_1		30S ribosomal protein S14	99.2188	100
pyrC		putative dihydroorotase	100	99.0385
group_2147		lipoyltransferase and lipoate-protein ligase	99.2188	100
coiA		competence protein CoiA	100	99.0385
group_2158		hypothetical protein	99.2188	100
group_2174		hypothetical protein	99.2188	100
nupC2		Na+ dependent nucleoside transporter domain-containing protein	100	99.0385
group_2206	cysS	cysteinyl-tRNA synthetase	99.2188	100
group_2276		hypothetical protein	99.2188	100
gltS		ESS family glutamate:sodium (Na+) symporter	99.2188	100
group_2333		hypothetical protein	100	99.0385
group_235		major facilitator superfamily transporter	100	99.0385
group_2365		Poly(glycerol-phosphate) alpha-glucosyltransferase	100	99.0385
group_2458		putative NAD dependent epimerase	99.2188	100
hemX		hemA concentration negative effector hemX	99.2188	100
comGC		Competence protein ComGC-like protein	99.2188	100
group_2805		hypothetical protein	99.2188	100
group_2813		4-oxalocrotonate tautomerase	99.2188	100
group_2888		hypothetical protein	100	99.0385
group_2969		MerR family transcriptional regulator	99.2188	100
group_2970		ThiJ/PfpI family protein	99.2188	100
group_2971		putative NADP-dependent zinc-binding dehydrogenase	99.2188	100
sepA		Multidrug resistance efflux pump SepA	99.2188	100
panD		low molecular weight phosphotyrosine protein phosphatase	99.2188	100
lip_1		triacylglycerol lipase	99.2188	100
group_3103		hypothetical protein	100	99.0385
radC		DNA repair protein RadC	99.2188	100
group_3688		hypothetical protein	99.2188	100
putA		proline dehydrogenase	99.2188	100
group_3690		hypothetical protein	100	99.0385
coaE		putative dephospho-CoA kinase	99.2188	100
group_3692		hypothetical protein	99.2188	100
group_3694		hypothetical protein	99.2188	100
group_3695		Rfr2 family transcriptional regulator	99.2188	100
group_3696		NIF3 (NGG1p interacting factor 3)	99.2188	100
group_3697		hypothetical protein	99.2188	100
group_3699		hypothetical protein	100	99.0385
group_3700		hypothetical protein	99.2188	100
femB		glycine interpeptide bridge formation protein FemB	99.2188	100
femA		glycine interpeptide bridge formation protein FemA	99.2188	100
sbcD		DNA repair exonuclease	99.2188	100
ccdC		Membrane protein involved in cytochrome C biogenesis	99.2188	100
group_3705		hypothetical protein	99.2188	100
group_3706		Cro/CI family transcriptional regulator	99.2188	100
cdsA		putative phosphatidate cytidylyltransferase	100	99.0385
group_3709		hypothetical protein	99.2188	100
group_3710		hypothetical protein	100	99.0385
group_3712		MFS family major facilitator transporter	99.2188	100
group_3714		NADH:flavin oxidoreductase / NADH oxidase family protein	99.2188	100
group_3715		hypothetical protein	100	99.0385
group_3723		hypothetical protein	99.2188	100
mnhE_1		monovalent cation antiporter-3, MnhE_1	99.2188	100
group_3725		hypothetical protein	99.2188	100
group_3727		hypothetical protein	100	99.0385
group_3728		hypothetical protein	100	99.0385
drp35		SMP-30/Gluconolaconase/LRE domain-containing protein	100	99.0385
group_3731		branched-chain amino acid transport system II carrier protein	100	99.0385
ssaA		secretory antigen SsaA	99.2188	100
htsC		iron (Fe3+) ABC superfamily ATP binding cassette transporter, membrane protein	99.2188	100
manB		phosphomannomutase	99.2188	100
trxA		thioredoxin	99.2188	100
group_3832		hypothetical protein	99.2188	100
group_3905		hypothetical protein	99.2188	100
sun		ribosomal RNA small subunit methyltransferase B	99.2188	100
fabG_3		hypothetical protein	100	99.0385
group_602		major facilitator superfamily multidrug :cation symporter	100	99.0385
group_644		hypothetical protein	99.2188	100
mepA		MATE family multi-antimicrobial extrusion protein	99.2188	100
thrA		putative aspartate kinase	99.2188	100
group_7688		hypothetical protein	100	99.0385
hsaD		4,5:9,10-diseco-3-hydroxy-5,9,17-trioxoandrosta-1(10),2-diene-4-oate hydrolase	99.2188	100
ddaF		Dapdiamide A synthase	100	99.0385
group_849		amino acid ABC superfamily ATP binding cassette transporter, binding protein	100	99.0385
group_939		putative CsbD family general stress response protein	99.2188	100
dcyD		D-cysteine desulfhydrase	99.2188	100
group_1001		ABC superfamily ATP binding cassette transporter, ABC protein	99.2188	99.0385
mfpA		hypothetical protein	99.2188	99.0385
ebpS		cell surface elastin binding protein	99.2188	99.0385
aroK_1		Shikimate kinase	98.4375	100
group_1298		hypothetical protein	98.4375	100
group_1326		hypothetical protein	100	98.0769
group_1329		ABC superfamily ATP binding cassette transporter, binding protein	98.4375	100
wecH		O-acetyltransferase WecH	98.4375	100
group_1478		sensor histidine kinase	99.2188	99.0385
group_1517		ABC superfamily ATP binding cassette transporter, ABC protein	98.4375	100
ccpA_1		global transcriptional regulator, catabolite control protein A	98.4375	100
group_1754		hypothetical protein	100	98.0769
group_1818		MFS family major facilitator transporter, glucarate:cation symporter	99.2188	99.0385
group_1832		hypothetical protein	98.4375	100
group_1845		membrane protein	98.4375	100
group_1877		hypothetical protein	99.2188	99.0385
group_1878		ABC superfamily ATP binding cassette transporter, ABC protein	99.2188	99.0385
betT_1		choline transport protein BetT	100	98.0769
group_2138		3-demethylubiquinone-9 3-methyltransferase	98.4375	100
citM		CitMHS family citrate-magnesium (Mg2+):proton (H+) citrate-calcium (Ca2+):proton (H+) symporter	98.4375	100
group_2195		D-serine/D-alanine/glycine transporter	100	98.0769
argE_1		succinyl-diaminopimelate desuccinylase	98.4375	100
apbA		2-dehydropantoate 2-reductase	99.2188	99.0385
vraD		SalX, ABC-type antimicrobial peptide transport system, involved in vancomycin resistance	98.4375	100
group_2271		sodium:sulfate symporter family protein	99.2188	99.0385
fbp		fructose-1,6-bisphosphatase	98.4375	100
hssS		integral membrane sensor signal transduction histidine kinase	98.4375	100
group_2310		NhaC family sodium:proton (Na+:H) antiporter	98.4375	100
group_2341		Cro/CI family transcriptional regulator	100	98.0769
group_2378		nitric oxide dioxygenase	99.2188	99.0385
group_2727		phospholipase/carboxylesterase	98.4375	100
rarD		DMT superfamily drug/metabolite transporter	98.4375	100
[truncated: 6,159 more rows]
